# Supplementary material for: Leaf Mutant 7 Encoding Heat Shock Protein OsHSP40 Regulates Leaf Size in Rice
Source: Int J Mol Sci. 2022 Apr 18;23(8):4446. doi: 10.3390/ijms23084446 (PMC9027358; doi:10.3390/ijms23084446)
Supplement: Supplementary file 1 [file ijms-23-04446-s001.zip]

Archive with 2 entries (2 files):
- Supplementary Table S2.xlsx
- Supplementary Tables S1 and S3.pdf
