# Supplementary material for: Leaf Mutant 7 Encoding Heat Shock Protein OsHSP40 Regulates Leaf Size in Rice
Source: Int J Mol Sci. 2022 Apr 18;23(8):4446. doi: 10.3390/ijms23084446 (PMC9027358; doi:10.3390/ijms23084446)
Supplement: Supplementary file 1 [file ijms-23-04446-s001.zip › Supplementary Table S2.xlsx]

## Sheet: 最终
Table S2. The used rice accessions for haplotype analysis.
Accession ID	SNP	FLW	PH	PL (cm)	GL (mm)	GW (mm)	TGW (g)
B001	C	-	-	-	-	-	24.3
B002	C	-	-	-	-	-	23.3
B003	C	-	-	-	-	-	19.8
B004	C	-	-	-	-	-	23.5
B005	C	-	-	-	-	-	23.3
B006	C	-	-	-	-	-	18.8
B007	C	-	-	-	-	-	20.4
B008	C	-	-	-	-	-	19.3
B009	C	-	-	-	-	-	28.8
B010	C	-	-	-	-	-	-
B011	C	-	-	-	-	-	23.8
B012	C	-	-	-	-	-	21.7
B013	C	-	-	-	-	-	22.1
B014	C	-	-	-	-	-	27
B015	C	-	-	-	-	-	24.3
B016	C	-	-	-	-	-	23.3
B017	C	-	-	-	-	-	-
B018	C	-	-	-	-	-	20.1
B019	C	-	-	-	-	-	33.7
B020	C	-	-	-	-	-	23.6
B021	C	-	-	-	-	-	21.3
B023	C	-	-	-	-	-	20.6
B024	C	-	-	-	-	-	-
B025	C	-	-	-	-	-	-
B026	C	-	-	-	-	-	23.8
B027	C	-	-	-	-	-	24.9
B028	C	-	-	-	-	-	-
B029	C	-	-	-	-	-	-
B030	C	-	-	-	-	-	25
B031	C	-	-	-	-	-	22.6
B032	C	-	-	-	-	-	24.7
B033	C	-	-	-	-	-	-
B034	C	-	-	-	-	-	-
B035	T	-	-	-	-	-	25.4
B036	C	-	-	-	-	-	-
B037	C	-	-	-	-	-	21.5
B038	C	-	-	-	-	-	24.2
B039	C	-	-	-	-	-	21.7
B040	C	-	-	-	-	-	21.4
B043	C	-	-	-	-	-	-
B044	C	-	-	-	-	-	32.3
B045	C	-	-	-	-	-	24.6
B046	C	-	-	-	-	-	23.7
B047	C	-	-	-	-	-	24
B048	C	-	-	-	-	-	21.1
B049	T	-	-	-	-	-	26.9
B051	C	-	-	-	-	-	22.4
B052	C	-	-	-	-	-	20.1
B053	C	-	-	-	-	-	21.3
B054	C	-	-	-	-	-	20.2
B055	C	-	-	-	-	-	20.8
B056	C	-	-	-	-	-	25.7
B057	C	-	-	-	-	-	25.6
B058	C	-	-	-	-	-	27.4
B059	C	-	-	-	-	-	23.4
B060	C	-	-	-	-	-	27.1
B061	T	-	-	-	-	-	26
B062	C	-	-	-	-	-	25.8
B063	C	-	-	-	-	-	-
B064	C	-	-	-	-	-	21.4
B066	C	-	-	-	-	-	24.6
B067	C	-	-	-	-	-	-
B068	C	-	-	-	-	-	25.7
B069	C	-	-	-	-	-	-
B070	C	-	-	-	-	-	24.8
B071	C	-	-	-	-	-	27.3
B072	T	-	-	-	-	-	25
B073	T	-	-	-	-	-	20.5
B074	C	-	-	-	-	-	-
B075	C	-	-	-	-	-	-
B076	C	-	-	-	-	-	29.3
B077	C	-	-	-	-	-	25.8
B079	C	-	-	-	-	-	20.8
B082	C	-	-	-	-	-	20
B083	C	-	-	-	-	-	21.8
B084	C	-	-	-	-	-	23.7
B085	C	-	-	-	-	-	23.1
B086	C	-	-	-	-	-	21.9
B087	C	-	-	-	-	-	-
B088	T	-	-	-	-	-	26.2
B089	C	-	-	-	-	-	25.3
B090	C	-	-	-	-	-	-
B091	C	-	-	-	-	-	21.8
B092	T	-	-	-	-	-	-
B093	C	-	-	-	-	-	-
B094	C	-	-	-	-	-	24.3
B095	C	-	-	-	-	-	20.7
B096	C	-	-	-	-	-	-
B097	T	-	-	-	-	-	-
B100	C	-	-	-	-	-	21.1
B102	C	-	-	-	-	-	-
B103	C	-	-	-	-	-	-
B104	C	-	-	-	-	-	21.6
B105	C	-	-	-	-	-	-
B106	C	-	-	-	-	-	25.1
B107	C	-	-	-	-	-	27.2
B108	C	-	-	-	-	-	26.3
B109	C	-	-	-	-	-	22.3
B110	C	-	-	-	-	-	21.8
B111	C	-	-	-	-	-	27.4
B112	T	-	-	-	-	-	22.9
B113	C	-	-	-	-	-	23.7
B114	T	-	-	-	-	-	-
B115	C	-	-	-	-	-	24.7
B116	C	-	-	-	-	-	-
B117	C	-	-	-	-	-	-
B118	C	-	-	-	-	-	23
B119	C	-	-	-	-	-	25.1
B120	C	-	-	-	-	-	22.7
B121	T	-	-	-	-	-	28.5
B122	C	-	-	-	-	-	23.5
B123	C	-	-	-	-	-	-
B124	C	-	-	-	-	-	25.7
B125	C	-	-	-	-	-	24.6
B126	C	-	-	-	-	-	23.7
B127	C	-	-	-	-	-	25.3
B128	C	-	-	-	-	-	-
B129	C	-	-	-	-	-	22.1
B130	C	-	-	-	-	-	25.8
B131	C	-	-	-	-	-	-
B132	C	-	-	-	-	-	-
B133	C	-	-	-	-	-	-
B134	C	-	-	-	-	-	29
B135	C	-	-	-	-	-	25.7
B136	C	-	-	-	-	-	27.3
B137	C	-	-	-	-	-	24.8
B138	C	-	-	-	-	-	26.3
B140	C	-	-	-	-	-	26.9
B141	C	-	-	-	-	-	-
B142	C	-	-	-	-	-	21.1
B143	C	-	-	-	-	-	26
B144	C	-	-	-	-	-	24.4
B145	C	-	-	-	-	-	-
B146	C	-	-	-	-	-	29.1
B147	C	-	-	-	-	-	-
B148	C	-	-	-	-	-	-
B149	C	-	-	-	-	-	33.5
B150	C	-	-	-	-	-	23.6
B151	C	-	-	-	-	-	22.3
B152	C	-	-	-	-	-	25.4
B153	C	-	-	-	-	-	21.8
B154	C	-	-	-	-	-	22.1
B155	C	-	-	-	-	-	26.5
B156	C	-	-	-	-	-	30.8
B157	C	-	-	-	-	-	-
B158	C	-	-	-	-	-	19.5
B160	C	-	-	-	-	-	23.1
B161	C	-	-	-	-	-	22.9
B162	C	-	-	-	-	-	-
B163	C	-	-	-	-	-	22.6
B164	T	-	-	-	-	-	-
B165	C	-	-	-	-	-	29.8
B166	C	-	-	-	-	-	23.7
B167	C	-	-	-	-	-	-
B168	C	-	-	-	-	-	24.7
B169	C	-	-	-	-	-	21.4
B170	C	-	-	-	-	-	23.1
B171	C	-	-	-	-	-	25
B173	C	-	-	-	-	-	26.7
B176	C	-	-	-	-	-	21.7
B179	C	-	-	-	-	-	-
B180	C	-	-	-	-	-	22.4
B181	T	-	-	-	-	-	-
B182	C	-	-	-	-	-	25.1
B183	C	-	-	-	-	-	23.1
B184	C	-	-	-	-	-	20.6
B185	C	-	-	-	-	-	26
B187	C	-	-	-	-	-	20.9
B188	C	-	-	-	-	-	26.9
B189	C	-	-	-	-	-	27.5
B190	C	-	-	-	-	-	23.4
B191	C	-	-	-	-	-	-
B192	C	-	-	-	-	-	26.3
B193	C	-	-	-	-	-	27.3
B194	C	-	-	-	-	-	27
B195	C	-	-	-	-	-	-
B196	C	-	-	-	-	-	25.5
B197	C	-	-	-	-	-	-
B198	C	-	-	-	-	-	28.1
B199	C	-	-	-	-	-	26.6
B200	C	-	-	-	-	-	22.8
B201	C	-	-	-	-	-	-
B202	C	-	-	-	-	-	25.3
B203	T	-	-	-	-	-	24.5
B204	C	-	-	-	-	-	28.7
B205	C	-	-	-	-	-	27.1
B207	C	-	-	-	-	-	-
B208	T	-	-	-	-	-	26.5
B210	T	-	-	-	-	-	-
B212	C	-	-	-	-	-	-
B213	C	-	-	-	-	-	25.5
B214	C	-	-	-	-	-	24.6
B215	C	-	-	-	-	-	24.8
B216	C	-	-	-	-	-	-
B217	C	-	-	-	-	-	-
B218	C	-	-	-	-	-	-
B219	C	-	-	-	-	-	-
B222	T	-	-	-	-	-	31.7
B223	C	-	-	-	-	-	30.1
B224	C	-	-	-	-	-	23.8
B225	C	-	-	-	-	-	25.7
B226	C	-	-	-	-	-	-
B227	C	-	-	-	-	-	-
B228	C	-	-	-	-	-	30.8
B229	C	-	-	-	-	-	-
B230	C	-	-	-	-	-	24.2
B231	C	-	-	-	-	-	-
B232	C	-	-	-	-	-	28.3
B233	T	-	-	-	-	-	24.4
B234	T	-	-	-	-	-	23.1
B235	C	-	-	-	-	-	25.5
B236	C	-	-	-	-	-	26.3
B238	C	-	-	-	-	-	24.7
B239	C	-	-	-	-	-	26.1
B240	C	-	-	-	-	-	29.8
B241	C	-	-	-	-	-	26.3
B242	C	-	-	-	-	-	31.6
B243	T	-	-	-	-	-	24.7
B244	C	-	-	-	-	-	-
B245	C	-	-	-	-	-	25.9
B246	C	-	-	-	-	-	21.3
B247	C	-	-	-	-	-	22.1
B248	C	-	-	-	-	-	29.3
B249	C	-	-	-	-	-	22.7
B250	C	-	-	-	-	-	-
B252	C	-	-	-	-	-	23.4
B253	C	-	-	-	-	-	28.1
B254	C	-	-	-	-	-	29.2
B255	C	-	-	-	-	-	23.2
B258	C	-	-	-	-	-	25.3
B259	C	-	-	-	-	-	27.3
B260	C	-	-	-	-	-	-
B261	C	-	-	-	-	-	22.5
B263	C	-	-	-	-	-	24.1
B264	C	-	-	-	-	-	26.5
B265	T	-	-	-	-	-	-
B266	C	-	-	-	-	-	25.8
B267	C	-	-	-	-	-	-
B268	T	-	-	-	-	-	25.2
B269	C	-	-	-	-	-	-
CX10	C	-	-	-	-	-	23.6
CX100	C	-	-	-	-	-	23.9
CX101	C	-	-	-	-	-	23.4
CX102	C	-	-	-	-	-	24.2
CX103	C	-	-	-	-	-	-
CX104	C	-	-	-	-	-	-
CX106	C	-	-	-	-	-	31.1
CX107	C	-	-	-	-	-	28.1
CX108	T	-	-	-	-	-	28.5
CX109	C	-	-	-	-	-	21.7
CX11	C	-	-	-	-	-	-
CX110	C	-	-	-	-	-	-
CX111	C	-	-	-	-	-	28.2
CX112	C	-	-	-	-	-	24.8
CX113	C	-	-	-	-	-	25.6
CX114	T	-	-	-	-	-	25.8
CX115	C	-	-	-	-	-	24.3
CX116	C	-	-	-	-	-	27.7
CX117	C	-	-	-	-	-	26
CX118	C	-	-	-	-	-	22.7
CX119	C	-	-	-	-	-	21.6
CX12	T	-	-	-	-	-	20.2
CX120	C	-	-	-	-	-	23.4
CX121	C	-	-	-	-	-	-
CX122	C	-	-	-	-	-	23.2
CX123	C	-	-	-	-	-	-
CX124	C	-	-	-	-	-	-
CX125	C	-	-	-	-	-	-
CX126	C	-	-	-	-	-	26.2
CX128	C	-	-	-	-	-	22.5
CX129	C	-	-	-	-	-	29.3
CX130	C	-	-	-	-	-	28.3
CX131	C	-	-	-	-	-	26.9
CX132	C	-	-	-	-	-	27
CX133	C	-	-	-	-	-	25.4
CX134	C	-	-	-	-	-	25.6
CX138	C	-	-	-	-	-	21.8
CX139	C	-	-	-	-	-	-
CX14	C	-	-	-	-	-	26.3
CX140	C	-	-	-	-	-	23.2
CX141	C	-	-	-	-	-	-
CX142	C	-	-	-	-	-	31.6
CX143	C	-	-	-	-	-	12.5
CX144	C	-	-	-	-	-	28.8
CX145	C	-	-	-	-	-	-
CX146	C	-	-	-	-	-	19.3
CX147	C	-	-	-	-	-	19.6
CX148	C	-	-	-	-	-	19.4
CX149	C	-	-	-	-	-	-
CX15	C	-	-	-	-	-	22.6
CX150	T	-	-	-	-	-	-
CX151	C	-	-	-	-	-	22
CX152	C	-	-	-	-	-	27.6
CX153	C	-	-	-	-	-	24.9
CX154	C	-	-	-	-	-	-
CX155	C	-	-	-	-	-	-
CX156	C	-	-	-	-	-	-
CX157	C	-	-	-	-	-	21.4
CX158	C	-	-	-	-	-	22.1
CX16	C	-	-	-	-	-	24.8
CX160	C	-	-	-	-	-	-
CX161	C	-	-	-	-	-	19.4
CX162	C	-	-	-	-	-	23.6
CX165	C	-	-	-	-	-	25.8
CX17	C	-	-	-	-	-	17.5
CX18	C	-	-	-	-	-	21.9
CX182	C	-	-	-	-	-	-
CX19	C	-	-	-	-	-	24.6
CX2	C	-	-	-	-	-	27.5
CX20	T	-	-	-	-	-	-
CX205	C	-	-	-	-	-	27.4
CX206	C	-	-	-	-	-	20.4
CX207	T	-	-	-	-	-	19.6
CX21	C	-	-	-	-	-	28.2
CX210	C	-	-	-	-	-	27.8
CX211	C	-	-	-	-	-	19.4
CX212	C	-	-	-	-	-	25.6
CX213	C	-	-	-	-	-	28.9
CX214	C	-	-	-	-	-	29.6
CX218	C	-	-	-	-	-	18.9
CX219	C	-	-	-	-	-	-
CX22	C	-	-	-	-	-	-
CX220	C	-	-	-	-	-	32.1
CX221	C	-	-	-	-	-	24.3
CX225	C	-	-	-	-	-	22.5
CX226	C	-	-	-	-	-	24.4
CX228	C	-	-	-	-	-	-
CX23	C	-	-	-	-	-	-
CX230	C	-	-	-	-	-	22.8
CX231	C	-	-	-	-	-	-
CX232	C	-	-	-	-	-	24.3
CX233	C	-	-	-	-	-	23.6
CX234	C	-	-	-	-	-	24.3
CX235	C	-	-	-	-	-	22.3
CX236	T	-	-	-	-	-	26.5
CX237	T	-	-	-	-	-	-
CX238	T	-	-	-	-	-	-
CX24	C	-	-	-	-	-	23.5
CX240	C	-	-	-	-	-	20.9
CX241	C	-	-	-	-	-	-
CX242	C	-	-	-	-	-	-
CX243	C	-	-	-	-	-	-
CX247	C	-	-	-	-	-	22.9
CX248	C	-	-	-	-	-	21.3
CX249	C	-	-	-	-	-	-
CX25	C	-	-	-	-	-	28.6
CX250	C	-	-	-	-	-	-
CX251	C	-	-	-	-	-	-
CX26	C	-	-	-	-	-	19.9
CX262	C	-	-	-	-	-	23.4
CX263	C	-	-	-	-	-	23.2
CX265	C	-	-	-	-	-	21.7
CX266	C	-	-	-	-	-	21
CX267	C	-	-	-	-	-	19.6
CX268	C	-	-	-	-	-	20.9
CX269	C	-	-	-	-	-	31.9
CX27	C	-	-	-	-	-	17.7
CX270	C	-	-	-	-	-	-
CX273	C	-	-	-	-	-	-
CX274	C	-	-	-	-	-	-
CX275	C	-	-	-	-	-	-
CX276	C	-	-	-	-	-	22
CX277	C	-	-	-	-	-	-
CX278	C	-	-	-	-	-	-
CX28	C	-	-	-	-	-	-
CX280	C	-	-	-	-	-	-
CX281	C	-	-	-	-	-	23
CX282	C	-	-	-	-	-	-
CX284	C	-	-	-	-	-	29.2
CX285	C	-	-	-	-	-	24.1
CX286	C	-	-	-	-	-	-
CX287	C	-	-	-	-	-	21.5
CX288	C	-	-	-	-	-	-
CX29	C	-	-	-	-	-	26
CX290	C	-	-	-	-	-	26.7
CX291	C	-	-	-	-	-	-
CX296	C	-	-	-	-	-	24.1
CX3	C	-	-	-	-	-	27.2
CX30	C	-	-	-	-	-	21.3
CX303	C	-	-	-	-	-	-
CX304	T	-	-	-	-	-	22.4
CX305	T	-	-	-	-	-	-
CX306	C	-	-	-	-	-	18.8
CX307	C	-	-	-	-	-	20.4
CX31	C	-	-	-	-	-	23.8
CX313	C	-	-	-	-	-	35.1
CX314	C	-	-	-	-	-	-
CX315	C	-	-	-	-	-	24.5
CX316	C	-	-	-	-	-	-
CX317	C	-	-	-	-	-	23.1
CX318	C	-	-	-	-	-	-
CX319	C	-	-	-	-	-	32.4
CX32	C	-	-	-	-	-	24.6
CX328	C	-	-	-	-	-	27.9
CX329	C	-	-	-	-	-	23.4
CX33	C	-	-	-	-	-	24
CX330	C	-	-	-	-	-	22
CX34	C	-	-	-	-	-	22.8
CX340	C	-	-	-	-	-	-
CX341	C	-	-	-	-	-	-
CX342	C	-	-	-	-	-	27.9
CX343	C	-	-	-	-	-	24.2
CX344	C	-	-	-	-	-	25.1
CX345	C	-	-	-	-	-	21.2
CX346	C	-	-	-	-	-	23.2
CX347	C	-	-	-	-	-	25.1
CX348	C	-	-	-	-	-	20.2
CX349	C	-	-	-	-	-	24
CX35	C	-	-	-	-	-	24.9
CX350	C	-	-	-	-	-	23.9
CX351	C	-	-	-	-	-	18.5
CX352	C	-	-	-	-	-	27.5
CX353	C	-	-	-	-	-	-
CX354	C	-	-	-	-	-	32
CX355	C	-	-	-	-	-	22.1
CX356	C	-	-	-	-	-	22.3
CX357	C	-	-	-	-	-	-
CX358	C	-	-	-	-	-	22.3
CX359	C	-	-	-	-	-	22.5
CX360	T	-	-	-	-	-	20.6
CX361	C	-	-	-	-	-	22.3
CX362	C	-	-	-	-	-	-
CX363	C	-	-	-	-	-	-
CX364	C	-	-	-	-	-	18.9
CX365	C	-	-	-	-	-	27.4
CX366	C	-	-	-	-	-	29.4
CX368	T	-	-	-	-	-	-
CX369	C	-	-	-	-	-	21.2
CX37	C	-	-	-	-	-	23.1
CX370	C	-	-	-	-	-	-
CX371	C	-	-	-	-	-	27.6
CX372	C	-	-	-	-	-	21.7
CX373	C	-	-	-	-	-	24.6
CX374	C	-	-	-	-	-	24.6
CX375	C	-	-	-	-	-	26.1
CX377	C	-	-	-	-	-	23.8
CX378	T	-	-	-	-	-	18
CX379	C	-	-	-	-	-	21.4
CX380	C	-	-	-	-	-	23.7
CX381	C	-	-	-	-	-	22.2
CX382	C	-	-	-	-	-	25.8
CX383	C	-	-	-	-	-	28.2
CX384	C	-	-	-	-	-	28.5
CX385	C	-	-	-	-	-	26.3
CX386	T	-	-	-	-	-	22.3
CX387	C	-	-	-	-	-	26.6
CX388	C	-	-	-	-	-	-
CX389	C	-	-	-	-	-	20.2
CX390	C	-	-	-	-	-	22.2
CX391	C	-	-	-	-	-	21.2
CX392	C	-	-	-	-	-	24.7
CX393	C	-	-	-	-	-	18.9
CX394	C	-	-	-	-	-	19.8
CX395	C	-	-	-	-	-	23.3
CX396	C	-	-	-	-	-	22.6
CX397	C	-	-	-	-	-	25.5
CX399	C	-	-	-	-	-	20.3
CX4	C	-	-	-	-	-	27.3
CX402	T	-	-	-	-	-	26
CX403	C	-	-	-	-	-	-
CX408	C	-	-	-	-	-	-
CX409	C	-	-	-	-	-	-
CX410	C	-	-	-	-	-	-
CX411	C	-	-	-	-	-	-
CX413	C	-	-	-	-	-	-
CX414	C	-	-	-	-	-	-
CX416	C	-	-	-	-	-	-
CX417	C	-	-	-	-	-	-
CX418	C	-	-	-	-	-	-
CX419	C	-	-	-	-	-	-
CX42	C	-	-	-	-	-	23.6
CX420	C	-	-	-	-	-	-
CX421	C	-	-	-	-	-	-
CX422	C	-	-	-	-	-	-
CX423	C	-	-	-	-	-	-
CX424	C	-	-	-	-	-	-
CX425	C	-	-	-	-	-	-
CX426	C	-	-	-	-	-	-
CX427	C	-	-	-	-	-	-
CX428	C	-	-	-	-	-	-
CX429	C	-	-	-	-	-	-
CX43	C	-	-	-	-	-	-
CX431	C	-	-	-	-	-	-
CX44	C	-	-	-	-	-	24.1
CX45	C	-	-	-	-	-	-
CX46	C	-	-	-	-	-	-
CX47	C	-	-	-	-	-	25.8
CX48	C	-	-	-	-	-	26.4
CX49	C	-	-	-	-	-	22.4
CX5	C	-	-	-	-	-	26.4
CX50	C	-	-	-	-	-	-
CX51	C	-	-	-	-	-	27.9
CX52	C	-	-	-	-	-	33
CX53	C	-	-	-	-	-	24.2
CX534	C	-	-	-	-	-	23.4
CX54	C	-	-	-	-	-	21.4
CX548	C	-	-	-	-	-	25
CX55	C	-	-	-	-	-	21.8
CX56	C	-	-	-	-	-	25.6
CX561	C	-	-	-	-	-	-
CX57	C	-	-	-	-	-	26
CX578	C	-	-	-	-	-	-
CX579	C	-	-	-	-	-	-
CX58	C	-	-	-	-	-	25.5
CX59	C	-	-	-	-	-	13.3
CX6	C	-	-	-	-	-	24.4
CX60	C	-	-	-	-	-	22.7
CX61	C	-	-	-	-	-	22.2
CX63	T	-	-	-	-	-	-
CX64	C	-	-	-	-	-	38.4
CX65	C	-	-	-	-	-	20.6
CX66	C	-	-	-	-	-	21.2
CX67	C	-	-	-	-	-	-
CX68	T	-	-	-	-	-	18.5
CX70	C	-	-	-	-	-	-
CX71	C	-	-	-	-	-	-
CX72	C	-	-	-	-	-	20.9
CX73	C	-	-	-	-	-	27.6
CX74	C	-	-	-	-	-	26.7
CX75	C	-	-	-	-	-	28.2
CX76	C	-	-	-	-	-	21.1
CX77	C	-	-	-	-	-	20.5
CX78	C	-	-	-	-	-	28.6
CX79	C	-	-	-	-	-	-
CX8	C	-	-	-	-	-	25.3
CX80	C	-	-	-	-	-	25.5
CX82	C	-	-	-	-	-	26.9
CX83	C	-	-	-	-	-	-
CX84	C	-	-	-	-	-	25
CX85	T	-	-	-	-	-	22.4
CX87	C	-	-	-	-	-	24.7
CX88	C	-	-	-	-	-	20.8
CX89	C	-	-	-	-	-	24.3
CX9	C	-	-	-	-	-	-
CX90	C	-	-	-	-	-	-
CX91	C	-	-	-	-	-	-
CX92	C	-	-	-	-	-	-
CX93	C	-	-	-	-	-	22.7
CX94	C	-	-	-	-	-	-
CX96	C	-	-	-	-	-	22.5
CX97	C	-	-	-	-	-	24
CX98	C	-	-	-	-	-	28.4
CX99	C	-	-	-	-	-	22.2
IRIS_313-10000	C	-	-	24	8.2	3.1	25
IRIS_313-10001	C	-	-	24	9.6	2.4	-
IRIS_313-10002	C	-	-	24	-	-	22.8
IRIS_313-10007	C	-	-	23	9	3.3	29.2
IRIS_313-10010	C	-	-	27	8	3.1	27.4
IRIS_313-10014	C	-	-	14	9.1	3.7	23
IRIS_313-10016	C	-	-	25	10	2.6	-
IRIS_313-10020	T	-	-	26	7.9	2.7	19.6
IRIS_313-10025	C	-	-	22	7.7	3.3	26.4
IRIS_313-10026	T	-	-	-	8.3	2.7	23.3
IRIS_313-10030	C	-	-	34	9.8	3.3	28.6
IRIS_313-10032	C	-	-	25	8.7	2.4	19.6
IRIS_313-10034	C	-	-	24	10.7	2.7	30.4
IRIS_313-10035	C	-	-	25	9.3	3.3	28.8
IRIS_313-10040	C	-	-	18	-	-	20.2
IRIS_313-10041	C	-	-	24	9	3.6	31.3
IRIS_313-10045	C	-	-	19	9.3	2.7	29.3
IRIS_313-10046	C	-	-	24	8.5	2.6	19.8
IRIS_313-10047	C	-	-	20	8.1	3.2	24.3
IRIS_313-10048	C	-	-	23	10.6	3.4	36.6
IRIS_313-10050	T	-	-	26	10.1	2.5	26.8
IRIS_313-10051	C	-	-	28	8.5	4.1	27.2
IRIS_313-10054	T	-	-	23	10.4	2.7	25.9
IRIS_313-10056	C	-	-	14	7.5	3.3	-
IRIS_313-10057	C	-	-	17	7.8	3.4	26.1
IRIS_313-10059	C	-	-	17	7.5	3.3	23.9
IRIS_313-10061	C	-	-	24	12.7	3	30
IRIS_313-10062	C	-	-	22	10	3	-
IRIS_313-10065	C	-	-	20	8.5	3.6	29
IRIS_313-10067	C	-	-	17	9.3	3.5	30.7
IRIS_313-10071	C	-	-	21	8.4	3.2	29
IRIS_313-10073	C	-	-	21	8.3	3.4	26.3
IRIS_313-10074	C	-	-	18	7.8	3.1	24.7
IRIS_313-10075	C	-	-	19	8.5	3.5	28.9
IRIS_313-10076	C	-	-	17	8.1	3.8	26.2
IRIS_313-10077	C	-	-	23	7.9	3.5	25
IRIS_313-10078	C	-	-	18	9.1	3.8	33.9
IRIS_313-10079	C	-	-	-	9.4	3.6	30.3
IRIS_313-10080	C	-	-	-	8.4	3.5	28.1
IRIS_313-10082	C	-	-	20	8	3	27.9
IRIS_313-10083	C	-	-	16	9	3.3	26.5
IRIS_313-10084	C	-	-	13	8.4	3.5	31.2
IRIS_313-10089	C	-	-	17	7.6	4	31.7
IRIS_313-10092	C	-	-	13	7.2	3.1	24.7
IRIS_313-10093	C	-	-	16	6.6	3.1	22.6
IRIS_313-10094	C	-	-	17	8.5	3.3	36.2
IRIS_313-10096	C	-	-	14	7.8	3.1	-
IRIS_313-10097	C	-	-	-	7.1	3.5	24.5
IRIS_313-10099	C	-	-	25	8.4	2.7	-
IRIS_313-10102	C	-	-	-	9.1	2.6	22.2
IRIS_313-10103	T	-	-	-	8.4	2.8	-
IRIS_313-10109	C	-	-	-	10.2	3.1	31.9
IRIS_313-10111	C	-	-	16.1	9	2.9	24.3
IRIS_313-10113	T	-	-	-	8.9	2.6	-
IRIS_313-10114	C	-	-	-	8.5	2.7	32.1
IRIS_313-10119	C	-	-	-	9	3	-
IRIS_313-10124	C	-	-	-	5.7	2.5	-
IRIS_313-10129	C	-	-	27	8.2	3.1	22.6
IRIS_313-10134	C	-	-	23	-	-	30.5
IRIS_313-10147	C	-	-	-	11	2.6	-
IRIS_313-10148	C	-	-	20	8.7	2.9	22.5
IRIS_313-10150	T	-	-	23	-	-	21
IRIS_313-10151	C	-	-	-	10.5	2.6	-
IRIS_313-10152	C	-	-	30	9.8	3	-
IRIS_313-10154	C	-	-	21	8.5	3	26.9
IRIS_313-10158	C	-	-	23	10.2	2.8	-
IRIS_313-10161	C	-	-	25	9.8	2.4	21.8
IRIS_313-10164	C	-	-	21	7.4	3.6	21.6
IRIS_313-10167	C	-	-	21	9.3	2.4	24.3
IRIS_313-10168	C	-	-	22	8.9	3.6	36.5
IRIS_313-10170	C	-	-	21	8	3	26.5
IRIS_313-10171	C	-	-	20	8.9	3.1	-
IRIS_313-10176	C	-	-	-	9	2.9	29.1
IRIS_313-10177	C	-	-	28	7.6	3.1	21.5
IRIS_313-10178	C	-	-	21	8.5	2.6	-
IRIS_313-10179	C	-	-	19	8.4	2.8	23.1
IRIS_313-10189	C	-	-	-	7.4	3	21.6
IRIS_313-10190	C	-	-	21	7.8	2.9	24.2
IRIS_313-10191	C	-	-	22	8	2.3	20.4
IRIS_313-10196	C	-	-	-	10.2	2.8	-
IRIS_313-10211	C	-	-	22	8.1	2.9	26.3
IRIS_313-10220	C	-	-	-	9.4	2.7	-
IRIS_313-10221	C	-	-	-	7.7	2.8	-
IRIS_313-10224	C	-	-	-	8.6	3.1	-
IRIS_313-10226	C	-	-	-	9.2	3	27.1
IRIS_313-10228	C	-	-	-	6.6	3.1	-
IRIS_313-10234	C	-	-	25	8.9	2.9	-
IRIS_313-10235	C	-	-	26	10.1	2.7	-
IRIS_313-10237	C	-	-	-	8.2	2.8	-
IRIS_313-10238	C	-	-	28	8.9	2.6	23.4
IRIS_313-10239	C	-	-	29	8.8	3	-
IRIS_313-10242	C	-	-	18.6	9.8	2.6	28.7
IRIS_313-10247	C	-	-	27.2	9.7	2.6	-
IRIS_313-10257	C	-	-	24.2	9.5	2.6	26.4
IRIS_313-10258	C	-	-	25.4	10.2	2.6	24.7
IRIS_313-10260	C	-	-	23.4	9	2.4	23.4
IRIS_313-10263	C	-	-	22.6	9.7	2.2	-
IRIS_313-10268	T	-	-	27.8	10.1	2.5	27.9
IRIS_313-10271	C	-	-	26	9.7	2.7	-
IRIS_313-10272	T	-	-	27.4	8.5	2.2	-
IRIS_313-10274	C	-	-	25.2	-	-	24.3
IRIS_313-10275	C	-	-	22.8	9.4	2.5	-
IRIS_313-10279	C	-	-	27.6	10.3	2.6	-
IRIS_313-10285	C	-	-	21.2	9.7	2.7	25.3
IRIS_313-10287	T	-	-	27.6	9.4	2.7	29.2
IRIS_313-10289	C	-	-	25.6	9.4	2.6	-
IRIS_313-10290	C	-	-	25.4	8.8	2.5	-
IRIS_313-10293	C	-	-	28.8	9.9	2.6	-
IRIS_313-10294	C	-	-	26.4	8.9	2.4	23.5
IRIS_313-10295	C	-	-	23.6	9.5	2.3	22.7
IRIS_313-10298	C	-	-	26.6	9.6	2.5	24.7
IRIS_313-10300	C	-	-	23.8	9.2	2.7	24
IRIS_313-10301	T	-	-	22.8	10	2.4	21
IRIS_313-10307	C	-	-	21.6	9.3	2.4	21.5
IRIS_313-10314	C	-	-	26	9	2.5	27
IRIS_313-10318	C	-	-	24.8	11.2	2.4	-
IRIS_313-10325	C	-	-	21.4	10.8	2.6	-
IRIS_313-10327	C	-	-	-	-	-	32.2
IRIS_313-10332	C	-	-	28.2	8.5	2.6	21.4
IRIS_313-10333	T	-	-	23.6	7.7	2.8	23
IRIS_313-10334	T	-	-	24.8	7.9	2.8	-
IRIS_313-10336	C	-	-	-	8.5	2.7	-
IRIS_313-10337	T	-	-	23.2	8.4	2.9	-
IRIS_313-10340	C	-	-	21.4	8.4	2.6	24.4
IRIS_313-10341	C	-	-	25.2	-	-	25.3
IRIS_313-10348	T	-	-	22.8	-	-	-
IRIS_313-10349	C	-	-	25.2	9.9	2.6	-
IRIS_313-10352	C	-	-	23.8	9.1	2.5	24.2
IRIS_313-10353	C	-	-	20.4	8.2	3.1	29.8
IRIS_313-10355	T	-	-	22.6	8.2	2.4	-
IRIS_313-10357	C	-	-	30.8	9.6	2.6	-
IRIS_313-10359	C	-	-	22.8	-	-	-
IRIS_313-10360	C	-	-	24.4	-	-	27.5
IRIS_313-10361	C	-	-	23.6	8	3	-
IRIS_313-10366	T	-	-	22.4	9.1	2.4	20.8
IRIS_313-10371	C	-	-	24.4	8.9	2.7	24.3
IRIS_313-10373	C	-	-	19.8	7.1	3.1	24.6
IRIS_313-10374	C	-	-	24.4	-	-	22.2
IRIS_313-10375	C	-	-	24.6	8.4	2.7	26.9
IRIS_313-10379	C	-	-	22	6.9	3.1	21.6
IRIS_313-10380	T	-	-	21.6	7	3.2	24.9
IRIS_313-10385	C	-	-	26.2	9.7	2.2	-
IRIS_313-10392	C	-	-	26.4	9.2	2.3	23.9
IRIS_313-10394	C	-	-	21.6	8.7	2.9	-
IRIS_313-10396	C	-	-	22.8	8.8	2.6	24.8
IRIS_313-10397	C	-	-	25.8	10	2.2	21.9
IRIS_313-10398	C	-	-	25.4	9.7	2.2	23.7
IRIS_313-10399	C	-	-	23.6	-	-	22.5
IRIS_313-10400	C	-	-	21	9.1	2.3	24.8
IRIS_313-10401	C	-	-	26.2	-	-	24.3
IRIS_313-10402	C	-	-	23.8	8.8	2.3	22.2
IRIS_313-10403	C	-	-	24.8	9.2	2.5	23.9
IRIS_313-10404	C	-	-	26	8.3	2.7	24.5
IRIS_313-10412	C	-	-	25.4	-	-	19.3
IRIS_313-10417	C	-	-	22.2	-	-	25.9
IRIS_313-10421	C	-	-	24.8	-	-	24.9
IRIS_313-10422	T	-	-	-	-	-	-
IRIS_313-10423	T	-	-	25	8.6	2.9	22.7
IRIS_313-10428	C	-	-	-	7.4	3	-
IRIS_313-10429	C	-	-	24	7.1	3.3	23.7
IRIS_313-10430	C	-	-	19	7.3	3.4	25.5
IRIS_313-10433	C	-	-	26	8.8	2.8	26
IRIS_313-10437	C	-	-	16	7.6	3.3	24.9
IRIS_313-10440	C	-	-	30.8	7.2	3.4	-
IRIS_313-10441	C	-	-	24	-	-	-
IRIS_313-10444	C	-	-	29	-	-	25.5
IRIS_313-10448	C	-	-	26	8.2	3.2	28.4
IRIS_313-10449	C	-	-	25	8.2	3.4	25.1
IRIS_313-10450	C	-	-	23	-	-	23.2
IRIS_313-10452	C	-	-	25	-	-	24.4
IRIS_313-10453	C	-	-	16	7	3.3	22
IRIS_313-10458	C	-	-	24	7.8	3.2	23.6
IRIS_313-10459	C	-	-	-	-	-	-
IRIS_313-10469	C	-	-	19	7.5	3.6	25.7
IRIS_313-10476	C	-	-	26	8.1	3.5	28
IRIS_313-10477	C	-	-	24	8.4	3	-
IRIS_313-10480	C	-	-	26	8.8	3.4	-
IRIS_313-10484	C	-	-	24	-	-	-
IRIS_313-10485	C	-	-	34	10	3.2	-
IRIS_313-10489	C	-	-	26	7.3	3.6	22.7
IRIS_313-10497	T	-	-	23	-	-	22.6
IRIS_313-10502	C	-	-	27	7.7	2.8	19.6
IRIS_313-10503	C	-	-	24	8.8	3	27.2
IRIS_313-10504	C	-	-	22	-	-	24.4
IRIS_313-10506	C	-	-	-	-	-	-
IRIS_313-10507	C	-	-	18	9.3	3.5	31.2
IRIS_313-10509	C	-	-	31	8.1	2.6	20.6
IRIS_313-10510	C	-	-	30	7.6	2.6	19
IRIS_313-10511	C	-	-	24.8	9.2	2.6	23.3
IRIS_313-10513	C	-	-	27	-	-	22.7
IRIS_313-10514	C	-	-	30	9.6	2.7	-
IRIS_313-10515	T	-	-	21	7.4	3.1	21.8
IRIS_313-10516	C	-	-	28	8.6	3.1	21.9
IRIS_313-10517	C	-	-	26	8.5	3.3	30.2
IRIS_313-10518	C	-	-	33	8.5	3.8	29.4
IRIS_313-10519	C	-	-	26	7.1	2.7	-
IRIS_313-10520	C	-	-	-	7.6	3.1	-
IRIS_313-10521	C	-	-	-	9.3	2.7	-
IRIS_313-10522	C	-	-	-	-	-	-
IRIS_313-10523	C	-	-	21	-	-	-
IRIS_313-10524	C	-	-	-	10.4	3	-
IRIS_313-10525	C	-	-	28	8.1	2.6	-
IRIS_313-10526	C	-	-	-	7.9	3	-
IRIS_313-10527	C	-	-	30	7.6	3	27.4
IRIS_313-10534	T	-	-	22	8.1	3	22.2
IRIS_313-10536	C	-	-	28	9.3	2.7	-
IRIS_313-10537	C	-	-	-	7.3	3.3	-
IRIS_313-10539	C	-	-	25	-	-	25.2
IRIS_313-10541	C	-	-	22	9.6	2.7	-
IRIS_313-10542	T	-	-	24	8	3.3	26.2
IRIS_313-10543	C	-	-	24	-	-	23.7
IRIS_313-10544	C	-	-	24	7.8	3.2	23.7
IRIS_313-10545	T	-	-	25	-	-	28.8
IRIS_313-10547	C	-	-	29	8.7	3.5	29.7
IRIS_313-10549	T	-	-	25	8.1	2.9	-
IRIS_313-10550	C	-	-	33	9.7	2.8	-
IRIS_313-10552	C	-	-	28	9	3.3	26
IRIS_313-10554	C	-	-	23	9.5	2.6	19.1
IRIS_313-10555	C	-	-	27	8.9	2.7	-
IRIS_313-10556	C	-	-	20	8.5	3	-
IRIS_313-10557	C	-	-	26	8.4	2.9	-
IRIS_313-10558	C	-	-	17	7.4	3.5	25.1
IRIS_313-10559	C	-	-	20	7.6	3.3	-
IRIS_313-10560	T	-	-	22	8.3	3.3	25.3
IRIS_313-10561	C	-	-	26	8.6	3.3	22.6
IRIS_313-10562	T	-	-	20	8.9	3.5	31.2
IRIS_313-10563	C	-	-	18	9.5	3.4	30.4
IRIS_313-10564	C	-	-	23	7.4	3.4	22.4
IRIS_313-10565	C	-	-	32	9.8	2.9	26.2
IRIS_313-10566	C	-	-	29	9.4	3.1	28.2
IRIS_313-10567	C	-	-	21	7.5	3.5	25.7
IRIS_313-10568	C	-	-	20	7.4	3.5	23.3
IRIS_313-10569	C	-	-	19	7.7	3.8	24.9
IRIS_313-10570	C	-	-	18	7.5	3.5	24.1
IRIS_313-10572	C	-	-	22	-	-	-
IRIS_313-10573	C	-	-	-	6.3	2.4	23.2
IRIS_313-10574	C	-	-	29	-	-	-
IRIS_313-10575	C	-	-	31	-	-	31.9
IRIS_313-10576	C	-	-	31	10.3	3.1	32.8
IRIS_313-10577	C	-	-	34	9.6	3.8	-
IRIS_313-10578	C	-	-	28.6	9	3.6	-
IRIS_313-10580	C	-	-	32	8.5	2.8	-
IRIS_313-10581	C	-	-	27	-	-	20.1
IRIS_313-10582	C	-	-	36	9.4	3.8	31.2
IRIS_313-10583	C	-	-	21	7.3	3.4	23.3
IRIS_313-10585	T	-	-	18	7.5	3.4	25.8
IRIS_313-10587	T	-	-	30	8.4	3.8	29.2
IRIS_313-10592	T	-	-	28	-	-	30.9
IRIS_313-10593	T	-	-	26	-	-	24
IRIS_313-10594	T	-	-	29	-	-	20.7
IRIS_313-10595	T	-	-	29	-	-	-
IRIS_313-10598	T	-	-	24	7.5	3.5	25.6
IRIS_313-10600	T	-	-	28	-	-	-
IRIS_313-10602	T	-	-	25	8	3.4	22.4
IRIS_313-10603	T	-	-	23	8.5	3.2	23.7
IRIS_313-10604	T	-	-	28	-	-	22.5
IRIS_313-10605	T	-	-	26	8.1	3.2	22.6
IRIS_313-10606	T	-	-	24	-	-	22
IRIS_313-10608	T	-	-	26	10.4	3	-
IRIS_313-10609	C	-	-	27	8.2	3.2	25.3
IRIS_313-10610	C	-	-	27	8.3	3.5	-
IRIS_313-10614	C	-	-	30	8.5	3.2	23.1
IRIS_313-10618	C	-	-	27	7.6	3.7	26.4
IRIS_313-10619	C	-	-	26	9.6	3.1	26.2
IRIS_313-10620	C	-	-	30	10.4	2.7	33.8
IRIS_313-10623	T	-	-	28	8.7	3	19
IRIS_313-10628	T	-	-	32	8.9	2.6	33.3
IRIS_313-10631	C	-	-	24	7.3	3.6	23.4
IRIS_313-10640	C	-	-	20	11	2.9	31.2
IRIS_313-10642	C	-	-	17	7.6	3.4	24.6
IRIS_313-10644	C	-	-	26	9	4	36.1
IRIS_313-10645	C	-	-	31	9.5	3.7	35.6
IRIS_313-10648	C	-	-	23	10.2	2.8	-
IRIS_313-10649	C	-	-	29	8.9	3.3	26.3
IRIS_313-10651	C	-	-	23	9.9	3.4	31.9
IRIS_313-10652	C	-	-	25	9.6	2.9	27.4
IRIS_313-10653	C	-	-	-	9.2	3.8	-
IRIS_313-10654	C	-	-	25	10.8	2.9	24.4
IRIS_313-10655	T	-	-	27	10.1	3.5	-
IRIS_313-10656	C	-	-	27	10.4	3.9	37.7
IRIS_313-10657	C	-	-	27	8.7	3.2	-
IRIS_313-10659	C	-	-	26	10.7	3.5	-
IRIS_313-10660	C	-	-	26	9.4	4.1	34.5
IRIS_313-10661	T	-	-	24	8.8	3.4	29.2
IRIS_313-10662	C	-	-	26	8.3	3.3	26
IRIS_313-10664	C	-	-	24	8.2	2.7	20.4
IRIS_313-10666	C	-	-	28	9.8	2.9	24.6
IRIS_313-10667	C	-	-	23	8.2	3.1	24.1
IRIS_313-10668	C	-	-	26	10.3	2.5	23.8
IRIS_313-10670	C	-	-	28	8.5	2.6	-
IRIS_313-10671	C	-	-	31	8.7	2.8	19.5
IRIS_313-10673	T	-	-	23	7.7	2.8	23.9
IRIS_313-10674	C	-	-	26	8.6	2.9	24
IRIS_313-10675	T	-	-	26	8.7	2.8	23.1
IRIS_313-10676	T	-	-	27	9.5	3.1	27.7
IRIS_313-10677	C	-	-	24	7.4	3.3	24.1
IRIS_313-10678	C	-	-	25	10.2	2.4	-
IRIS_313-10679	C	-	-	28	9.7	4	-
IRIS_313-10680	C	-	-	31	8	3.9	-
IRIS_313-10681	C	-	-	23	9.9	3.8	35.5
IRIS_313-10682	T	-	-	20	8.6	3.7	32
IRIS_313-10683	T	-	-	21	8.4	3.5	32.2
IRIS_313-10684	T	-	-	28.4	-	-	-
IRIS_313-10687	C	-	-	-	9.7	2.9	-
IRIS_313-10688	C	-	-	28	8.2	2.7	-
IRIS_313-10689	C	-	-	34	8.2	3.4	25.2
IRIS_313-10690	C	-	-	19.9	-	-	-
IRIS_313-10692	T	-	-	23	8.8	2.8	-
IRIS_313-10693	C	-	-	33	8.9	3.3	-
IRIS_313-10694	C	-	-	26	-	-	28.5
IRIS_313-10695	C	-	-	28	9.8	2.8	23.8
IRIS_313-10697	C	-	-	-	9.4	2.5	-
IRIS_313-10698	C	-	-	31	8.5	2.8	19.7
IRIS_313-10699	C	-	-	-	8.5	3.2	-
IRIS_313-10700	C	-	-	-	8.7	3	-
IRIS_313-10701	C	-	-	-	8	2.7	-
IRIS_313-10702	C	-	-	-	9.6	2.2	-
IRIS_313-10703	C	-	-	22	9.2	3.1	25.5
IRIS_313-10704	C	-	-	30	9.6	3.1	26.7
IRIS_313-10705	C	-	-	25	-	-	-
IRIS_313-10706	C	-	-	-	8	3.1	-
IRIS_313-10707	C	-	-	-	7.7	2.8	-
IRIS_313-10708	C	-	-	27	9.2	2.6	19.7
IRIS_313-10710	C	-	-	21	8	3.4	24.4
IRIS_313-10711	C	-	-	29	9.3	3.2	-
IRIS_313-10712	C	-	-	31	9.6	3.7	-
IRIS_313-10715	T	-	-	29	8.7	3.1	-
IRIS_313-10716	C	-	-	23	8.1	3	25.6
IRIS_313-10717	C	-	-	26	8.9	3.6	31.1
IRIS_313-10718	T	-	-	22	7.3	2.9	18.3
IRIS_313-10719	C	-	-	28	8	3.3	-
IRIS_313-10720	T	-	-	27	-	-	-
IRIS_313-10721	C	-	-	21	7.7	3.2	24.9
IRIS_313-10722	C	-	-	24	6.8	3.2	16.1
IRIS_313-10723	C	-	-	27	8.1	2.8	23.3
IRIS_313-10724	C	-	-	-	8.8	3	-
IRIS_313-10725	C	-	-	26	8.7	3.4	29.9
IRIS_313-10726	T	-	-	30	9.2	2.5	21.9
IRIS_313-10727	C	-	-	-	10.3	3	-
IRIS_313-10728	C	-	-	24	7.9	3.2	-
IRIS_313-10729	T	-	-	21	-	-	25
IRIS_313-10730	C	-	-	29	9.3	3.6	-
IRIS_313-10731	C	-	-	25	8.3	3.2	22.5
IRIS_313-10732	C	-	-	31	8.4	2.5	17.7
IRIS_313-10733	C	-	-	27	9.6	3	22
IRIS_313-10734	T	-	-	22	8	2.7	17.5
IRIS_313-10735	T	-	-	22	8.5	2.7	20
IRIS_313-10736	T	-	-	21	6.5	2.8	12.7
IRIS_313-10737	T	-	-	27	8.2	3.1	21.4
IRIS_313-10738	C	-	-	34	-	-	-
IRIS_313-10739	C	-	-	27	-	-	-
IRIS_313-10740	C	-	-	34	9.8	3.3	32.5
IRIS_313-10741	C	-	-	30	9.5	3.3	29
IRIS_313-10742	C	-	-	27	8.5	2.9	28
IRIS_313-10743	C	-	-	23	7.5	2.9	30
IRIS_313-10744	C	-	-	30	6.9	3.2	22.6
IRIS_313-10745	C	-	-	32	8.7	3.3	28.3
IRIS_313-10746	C	-	-	-	8.8	3.7	-
IRIS_313-10747	C	-	-	26.9	9.2	3.3	-
IRIS_313-10748	C	-	-	22	8.6	2.6	24.9
IRIS_313-10749	C	-	-	-	8.3	2.6	-
IRIS_313-10750	C	-	-	25	8.8	3.2	-
IRIS_313-10751	C	-	-	25	7.8	3.1	24.1
IRIS_313-10752	C	-	-	25	9.6	2.6	23.2
IRIS_313-10753	C	-	-	19	8.5	3	25.4
IRIS_313-10754	C	-	-	23	8.1	3.1	20.2
IRIS_313-10755	C	-	-	23	9.6	2.8	27.5
IRIS_313-10756	C	-	-	21	7.6	2.9	19.9
IRIS_313-10757	C	-	-	-	10.2	2.5	-
IRIS_313-10758	C	-	-	24	9.5	3.9	-
IRIS_313-10759	C	-	-	33	9.6	3.3	26.4
IRIS_313-10760	C	-	-	-	8.4	3.1	-
IRIS_313-10761	C	-	-	31	8.5	3.4	27.1
IRIS_313-10762	C	-	-	25	8.4	3	24.8
IRIS_313-10765	C	-	-	-	8.5	3.4	24.3
IRIS_313-10766	C	-	-	29.4	7.8	3.5	-
IRIS_313-10767	C	-	-	27	8	3.2	25.6
IRIS_313-10768	C	-	-	26	8.8	2.8	-
IRIS_313-10769	C	-	-	32	9.4	2.8	26.6
IRIS_313-10770	C	-	-	-	8.3	3.1	29
IRIS_313-10771	C	-	-	-	-	-	-
IRIS_313-10772	C	-	-	31	8.2	3.2	24.9
IRIS_313-10773	C	-	-	32	9.3	3.5	-
IRIS_313-10774	C	-	-	31	-	-	26.7
IRIS_313-10775	C	-	-	31	9.3	3.1	31.4
IRIS_313-10776	C	-	-	26	8.3	3.6	-
IRIS_313-10777	C	-	-	-	7.7	3	24.7
IRIS_313-10778	C	-	-	-	7.9	2.8	-
IRIS_313-10779	C	-	-	27	9.5	2.3	21.4
IRIS_313-10780	C	-	-	35	8.6	3.2	-
IRIS_313-10781	C	-	-	30	9.8	3.4	22.9
IRIS_313-10782	C	-	-	33	9.7	3.1	29.2
IRIS_313-10783	C	-	-	29	8.9	3.3	21.7
IRIS_313-10784	C	-	-	31	9.6	3.2	26.1
IRIS_313-10785	C	-	-	32	9.9	3.6	33.1
IRIS_313-10786	C	-	-	-	-	-	-
IRIS_313-10787	C	-	-	-	-	-	-
IRIS_313-10788	C	-	-	34	8.5	3.2	-
IRIS_313-10789	C	-	-	33	9.6	3.1	-
IRIS_313-10790	C	-	-	-	9.5	3.3	-
IRIS_313-10791	C	-	-	29	8.8	2.6	24
IRIS_313-10792	C	-	-	31	8.5	3.2	-
IRIS_313-10793	C	-	-	33	7.8	3.6	-
IRIS_313-10794	C	-	-	32	8.6	3	27.8
IRIS_313-10795	C	-	-	28	8.3	3.4	25.9
IRIS_313-10796	C	-	-	29	9.2	3.2	24.6
IRIS_313-10797	C	-	-	29	9.8	2.7	-
IRIS_313-10798	C	-	-	28	6.9	3.5	-
IRIS_313-10799	C	-	-	34	8.6	3.8	25.8
IRIS_313-10800	C	-	-	33	10.1	2.7	-
IRIS_313-10801	C	-	-	35	8.9	3.2	-
IRIS_313-10802	C	-	-	-	7.8	3.7	-
IRIS_313-10803	C	-	-	-	8.4	3.3	-
IRIS_313-10804	C	-	-	30	7.8	2.1	-
IRIS_313-10805	C	-	-	30	8.3	3.4	26.1
IRIS_313-10806	C	-	-	24	8.9	2.8	-
IRIS_313-10807	C	-	-	-	8.6	2.7	-
IRIS_313-10808	C	-	-	34	9.2	3.4	29.3
IRIS_313-10809	C	-	-	30	8.2	3.5	-
IRIS_313-10810	C	-	-	27	9.6	3.3	-
IRIS_313-10811	C	-	-	28	8.7	3.4	28
IRIS_313-10812	C	-	-	31	8.2	2.8	-
IRIS_313-10813	C	-	-	-	8.6	2	-
IRIS_313-10814	C	-	-	29	-	-	22.3
IRIS_313-10815	C	-	-	37	8.3	3.3	-
IRIS_313-10816	C	-	-	36	8.5	3.6	-
IRIS_313-10817	C	-	-	30	8.5	3.3	-
IRIS_313-10818	C	-	-	29	7.9	2.7	22.2
IRIS_313-10819	C	-	-	30	7.6	3	19.7
IRIS_313-10820	C	-	-	29	-	-	-
IRIS_313-10821	C	-	-	26	8.4	3	23.3
IRIS_313-10822	C	-	-	29	6.6	3.2	18.6
IRIS_313-10823	C	-	-	27	7.6	2.9	20.7
IRIS_313-10824	C	-	-	31	9.3	2.7	29.2
IRIS_313-10825	C	-	-	28	-	-	-
IRIS_313-10827	C	-	-	24	8.7	2.9	24
IRIS_313-10828	C	-	-	25	7.7	3.5	23
IRIS_313-10829	C	-	-	22	8.2	3.1	24.5
IRIS_313-10830	C	-	-	26	7.9	2.9	19.7
IRIS_313-10831	C	-	-	26	7.3	2.6	-
IRIS_313-10832	C	-	-	24	10	3.7	-
IRIS_313-10833	C	-	-	22	7.7	3.2	26.3
IRIS_313-10834	C	-	-	19	8.9	3.2	24.2
IRIS_313-10835	C	-	-	22	8.3	3	22.7
IRIS_313-10836	C	-	-	23	7.9	3.2	24.6
IRIS_313-10837	C	-	-	26	6.9	3.4	-
IRIS_313-10838	C	-	-	17	6.3	3.1	-
IRIS_313-10839	C	-	-	17	6.6	3.4	-
IRIS_313-10840	C	-	-	22	6.6	3.3	22.9
IRIS_313-10841	C	-	-	35	9.5	3.6	25.4
IRIS_313-10842	C	-	-	25	7.2	2.9	-
IRIS_313-10844	C	-	-	24	7.7	3	-
IRIS_313-10845	T	-	-	25	8.4	3	-
IRIS_313-10847	C	-	-	27	8.4	3.4	27.9
IRIS_313-10848	C	-	-	28	8.6	3.1	-
IRIS_313-10849	T	-	-	30	8.5	3.3	23.2
IRIS_313-10850	C	-	-	28	-	-	-
IRIS_313-10851	C	-	-	27	8.4	3	-
IRIS_313-10852	T	-	-	19	7.2	3.5	-
IRIS_313-10853	C	-	-	32	8.2	3.9	-
IRIS_313-10855	C	-	-	30	9	3.1	-
IRIS_313-10856	C	-	-	26	-	-	22.8
IRIS_313-10857	T	-	-	28	10.3	2	28.1
IRIS_313-10858	T	-	-	30	9.1	2.9	23.8
IRIS_313-10859	T	-	-	27	7.6	2.4	24.7
IRIS_313-10861	T	-	-	28	8.1	3.3	22.8
IRIS_313-10862	C	-	-	28	8.2	3.5	27.4
IRIS_313-10863	C	-	-	32	8.7	3.1	25.7
IRIS_313-10864	C	-	-	25	7.7	3.6	26.1
IRIS_313-10865	C	-	-	23	8.5	4	26.4
IRIS_313-10866	C	-	-	26	8.1	3.7	25.5
IRIS_313-10867	C	-	-	27	9.8	3.5	28.6
IRIS_313-10868	C	-	-	31	6	2.3	12.7
IRIS_313-10869	T	-	-	29	8.7	2.9	19.7
IRIS_313-10870	C	-	-	27	5.7	3.1	-
IRIS_313-10871	T	-	-	29	8.3	3.2	22.3
IRIS_313-10872	C	-	-	28	-	-	-
IRIS_313-10873	C	-	-	26	8.5	2.9	19.9
IRIS_313-10874	C	-	-	30	8.3	3.7	-
IRIS_313-10875	T	-	-	24	7.4	3.5	21.5
IRIS_313-10876	T	-	-	31	8	2.9	21.4
IRIS_313-10877	T	-	-	24	9.1	2.7	21.9
IRIS_313-10878	T	-	-	29	9.2	2.7	21.8
IRIS_313-10879	T	-	-	29	8.3	2.9	19.2
IRIS_313-10880	C	-	-	26	8.6	2.7	20.5
IRIS_313-10881	T	-	-	29	7.2	3.6	20.7
IRIS_313-10882	T	-	-	20	6.4	2.5	-
IRIS_313-10883	C	-	-	28	10.8	2.9	-
IRIS_313-10884	C	-	-	20	10	3.5	-
IRIS_313-10885	C	-	-	29	7.8	2.5	18.5
IRIS_313-10886	C	-	-	30	6.8	3.6	-
IRIS_313-10887	T	-	-	29	8.9	3	23.6
IRIS_313-10888	C	-	-	24	10.1	3.3	26.3
IRIS_313-10889	C	-	-	-	7.5	3.4	-
IRIS_313-10890	C	-	-	-	7.9	3.6	-
IRIS_313-10891	T	-	-	31	7.7	2.8	16.7
IRIS_313-10892	T	-	-	28	7.4	2.7	13.8
IRIS_313-10893	C	-	-	29	8.4	3.7	25.8
IRIS_313-10894	T	-	-	30	9.2	3.1	27.8
IRIS_313-10895	C	-	-	27	6.7	2.5	-
IRIS_313-10896	T	-	-	28	8	2.9	-
IRIS_313-10897	C	-	-	27	6.4	2.4	-
IRIS_313-10898	C	-	-	29	8.3	2.6	-
IRIS_313-10899	C	-	-	29	10	2.4	-
IRIS_313-10900	C	-	-	25	8.6	3.1	-
IRIS_313-10901	C	-	-	26	-	-	26.2
IRIS_313-10902	C	-	-	-	-	-	-
IRIS_313-10903	C	-	-	26	-	-	-
IRIS_313-10904	C	-	-	26	8.3	2.8	-
IRIS_313-10905	C	-	-	-	8.2	2.7	-
IRIS_313-10906	C	-	-	-	8.6	2.5	-
IRIS_313-10907	C	-	-	29	-	-	14.1
IRIS_313-10908	C	-	-	24	8.6	2.7	23.3
IRIS_313-10909	C	-	-	24.6	7.5	2.5	-
IRIS_313-10910	C	-	-	22	7.7	2.5	-
IRIS_313-10911	C	-	-	-	11.1	3.3	-
IRIS_313-10912	C	-	-	-	8.6	2.9	-
IRIS_313-10913	C	-	-	-	8.3	2.7	-
IRIS_313-10915	C	-	-	25	8.5	2.5	-
IRIS_313-10916	C	-	-	-	8.2	2.7	-
IRIS_313-10917	T	-	-	36	9.5	3.9	-
IRIS_313-10918	C	-	-	-	-	-	-
IRIS_313-10919	C	-	-	27	8.9	3.1	25
IRIS_313-10920	C	-	-	28	8.6	3.1	-
IRIS_313-10921	T	-	-	26	9	3.1	-
IRIS_313-10922	C	-	-	-	9.9	3.9	-
IRIS_313-10923	C	-	-	29	9.8	3.6	-
IRIS_313-10924	C	-	-	22	9.2	2.8	23.4
IRIS_313-10925	T	-	-	24	8.8	2.9	20.5
IRIS_313-10926	C	-	-	26	7.8	3.1	25.4
IRIS_313-10927	T	-	-	27	8.8	3.4	24.5
IRIS_313-10928	C	-	-	28	9.6	2.5	24.9
IRIS_313-10929	C	-	-	30	8.2	3.1	25.4
IRIS_313-10930	T	-	-	21	7.5	3.2	26.1
IRIS_313-10931	C	-	-	33	8.2	3.7	-
IRIS_313-10932	C	-	-	22	8.4	3	-
IRIS_313-10933	C	-	-	23	7.6	3.4	-
IRIS_313-10934	C	-	-	30	8.8	3.3	31.1
IRIS_313-10935	C	-	-	30	9.8	2.6	-
IRIS_313-10936	C	-	-	34	9.9	2.8	-
IRIS_313-10937	C	-	-	23	7.8	3.4	-
IRIS_313-10938	C	-	-	-	8.1	2.7	-
IRIS_313-10940	C	-	-	27	8.3	3.2	25.6
IRIS_313-10941	C	-	-	33	9.9	2.9	26.4
IRIS_313-10942	C	-	-	25	8.9	2.9	23.9
IRIS_313-10943	C	-	-	21	7.7	2.9	-
IRIS_313-10944	T	-	-	28	8.8	3.1	-
IRIS_313-10945	C	-	-	25	7	3.5	21.9
IRIS_313-10946	C	-	-	33	8.5	3.3	29.4
IRIS_313-10947	C	-	-	29	8.3	3.2	26.6
IRIS_313-10948	C	-	-	-	-	-	-
IRIS_313-10949	C	-	-	26	7.7	3.7	24.9
IRIS_313-10950	C	-	-	25	8.5	3.3	26.1
IRIS_313-10951	C	-	-	30	8.4	2.4	19.3
IRIS_313-10952	C	-	-	26	7.9	2.9	-
IRIS_313-10953	C	-	-	26	8.6	2.9	-
IRIS_313-10954	C	-	-	32	8.4	3.2	24.8
IRIS_313-10955	C	-	-	25	5.9	3	14.7
IRIS_313-10956	C	-	-	28	8.1	3.3	26
IRIS_313-10957	C	-	-	26	9	2.8	-
IRIS_313-10958	C	-	-	29	9.4	2.3	18.8
IRIS_313-10959	C	-	-	24	8.9	3.1	26.3
IRIS_313-10960	C	-	-	30	8.9	2.7	-
IRIS_313-10961	C	-	-	-	9.3	2.6	-
IRIS_313-10962	C	-	-	28	-	-	-
IRIS_313-10963	C	-	-	23	8.5	2.7	28.9
IRIS_313-10964	C	-	-	22	-	-	-
IRIS_313-10965	T	-	-	23	8.7	2.6	25.2
IRIS_313-10966	T	-	-	24	9	3.2	27
IRIS_313-10967	C	-	-	22	7.9	3.1	27
IRIS_313-10968	C	-	-	25	8.2	3.1	26.7
IRIS_313-10969	T	-	-	22	8.5	3.1	24
IRIS_313-10970	C	-	-	-	7.6	2.7	-
IRIS_313-10971	T	-	-	24	-	-	26.1
IRIS_313-10972	T	-	-	25	-	-	24.2
IRIS_313-10973	C	-	-	30	8.3	3.3	-
IRIS_313-10974	C	-	-	29	8.1	3.1	24.7
IRIS_313-10975	T	-	-	-	8.2	3.4	-
IRIS_313-10976	T	-	-	21	8.4	3.2	-
IRIS_313-10977	T	-	-	26	7.9	3.5	23.4
IRIS_313-10978	T	-	-	24	9.1	2.9	-
IRIS_313-10979	T	-	-	-	8.2	3.1	-
IRIS_313-10981	T	-	-	22	7.7	3.2	-
IRIS_313-10982	T	-	-	28	7.8	3.5	25.2
IRIS_313-10983	C	-	-	29	8.5	2.9	20.1
IRIS_313-10984	C	-	-	28	8.6	3.4	30.1
IRIS_313-10985	C	-	-	28	8.6	2.4	-
IRIS_313-10986	C	-	-	28	8.2	3.3	28.1
IRIS_313-10987	C	-	-	-	8.3	3	-
IRIS_313-10988	C	-	-	25	-	-	-
IRIS_313-10989	C	-	-	24	8.6	3	23
IRIS_313-10990	T	-	-	27	7.5	3.5	21
IRIS_313-10991	C	-	-	24	7.9	3.6	23.3
IRIS_313-10992	C	-	-	22	7.5	3.3	20.5
IRIS_313-10993	C	-	-	31	9	4.1	-
IRIS_313-10994	C	-	-	30	8.9	3.3	-
IRIS_313-10995	C	-	-	26	7.8	3.1	-
IRIS_313-10996	T	-	-	24	9.7	2.9	23.8
IRIS_313-10997	C	-	-	26	9	2.9	22
IRIS_313-10998	C	-	-	-	8	2.7	-
IRIS_313-10999	C	-	-	31	9.5	3	23.6
IRIS_313-11000	C	-	-	28	8	3.2	-
IRIS_313-11001	C	-	-	28	9.9	3	22.9
IRIS_313-11003	C	-	-	29	9.2	3.1	-
IRIS_313-11004	C	-	-	34	9	3.4	30.5
IRIS_313-11005	C	-	-	24	9	3.4	-
IRIS_313-11006	C	-	-	26	8	3	-
IRIS_313-11007	C	-	-	29	8.3	3.5	25.4
IRIS_313-11008	C	-	-	28	-	-	26.8
IRIS_313-11009	C	-	-	29	9.8	3.2	24.3
IRIS_313-11010	C	-	-	31	8.1	2.6	17.4
IRIS_313-11011	C	-	-	25	-	-	24.9
IRIS_313-11012	C	-	-	25	-	-	-
IRIS_313-11013	T	-	-	20	8.3	3.5	28.6
IRIS_313-11014	T	-	-	24	8.3	3.1	23.9
IRIS_313-11015	T	-	-	23	7.9	2.9	23.4
IRIS_313-11016	T	-	-	23	8.1	2.7	-
IRIS_313-11017	T	-	-	20	8.6	3.4	-
IRIS_313-11018	T	-	-	24	7.7	3.3	-
IRIS_313-11019	T	-	-	24	8.2	3.1	24.4
IRIS_313-11020	T	-	-	27	9.7	2.8	26.2
IRIS_313-11021	C	-	-	37	10	2.4	22.9
IRIS_313-11022	T	-	-	32	9.5	2.4	-
IRIS_313-11023	C	-	-	31	9.6	2.5	22.7
IRIS_313-11024	T	-	-	27	9.9	3	22.1
IRIS_313-11025	T	-	-	-	8.3	3.1	-
IRIS_313-11026	C	-	-	33	10.2	2.4	-
IRIS_313-11027	T	-	-	-	7.3	2	-
IRIS_313-11028	T	-	-	23	8.9	2.8	-
IRIS_313-11029	T	-	-	22	9.1	2.4	17.7
IRIS_313-11031	T	-	-	21	-	-	24.4
IRIS_313-11032	T	-	-	-	9.6	2.4	24
IRIS_313-11034	T	-	-	25	8.7	2.5	21.3
IRIS_313-11035	C	-	-	21	10	2.1	-
IRIS_313-11036	T	-	-	23	9.4	2.9	-
IRIS_313-11037	T	-	-	23	8	2.8	18.9
IRIS_313-11038	C	-	-	22	9	3.2	-
IRIS_313-11039	T	-	-	23	7.2	3.2	27.5
IRIS_313-11040	C	-	-	-	8.9	3.1	-
IRIS_313-11041	C	-	-	29	8.4	3.2	24.3
IRIS_313-11042	C	-	-	-	8.4	3.4	-
IRIS_313-11043	C	-	-	-	7.9	3.1	-
IRIS_313-11044	C	-	-	23	8.2	3.7	-
IRIS_313-11045	C	-	-	28	8.3	3.6	-
IRIS_313-11046	C	-	-	-	8	3	-
IRIS_313-11047	T	-	-	24	-	-	-
IRIS_313-11048	T	-	-	26	8.7	3.2	26.2
IRIS_313-11049	T	-	-	23	8.2	3	-
IRIS_313-11050	T	-	-	24	8.2	3	22.6
IRIS_313-11051	C	-	-	24	8.2	3	21.4
IRIS_313-11052	T	-	-	25	7.5	3.2	18.4
IRIS_313-11053	T	-	-	25	7.9	3.4	23.1
IRIS_313-11054	T	-	-	27	8.1	3.2	20.4
IRIS_313-11055	T	-	-	27	7.5	3.3	24.1
IRIS_313-11056	T	-	-	21	9.6	3.2	23.9
IRIS_313-11057	T	-	-	26	8.2	3.1	22.5
IRIS_313-11058	T	-	-	26	8.6	3.2	26.5
IRIS_313-11059	T	-	-	23	9	3.3	25.6
IRIS_313-11060	T	-	-	23	8.3	3.1	-
IRIS_313-11061	T	-	-	25	8.6	3.1	-
IRIS_313-11062	C	-	-	27	5.7	2.9	13.5
IRIS_313-11063	T	-	-	23	7.9	2.9	-
IRIS_313-11064	T	-	-	24	7.8	3	-
IRIS_313-11065	C	-	-	21	-	-	-
IRIS_313-11066	C	-	-	22	7.3	3.4	24.6
IRIS_313-11067	C	-	-	22	8.3	3.1	27
IRIS_313-11068	C	-	-	27	8.2	3	22.1
IRIS_313-11069	C	-	-	21	7.1	3.2	19.4
IRIS_313-11070	C	-	-	21	7.3	3	21.6
IRIS_313-11071	C	-	-	-	8.8	3.1	24.6
IRIS_313-11072	C	-	-	-	9	2.1	-
IRIS_313-11073	C	-	-	29	9.5	3.4	-
IRIS_313-11074	C	-	-	-	10.1	3.1	-
IRIS_313-11075	C	-	-	22	8.8	3.8	30.5
IRIS_313-11076	T	-	-	25	8.8	3.6	-
IRIS_313-11077	C	-	-	26	10.9	3.9	37.4
IRIS_313-11078	C	-	-	32	10.2	3.3	-
IRIS_313-11079	C	-	-	26	-	-	-
IRIS_313-11080	T	-	-	26	9.2	3.4	-
IRIS_313-11081	C	-	-	29	10.4	3.7	40.1
IRIS_313-11082	C	-	-	24	-	-	36.7
IRIS_313-11083	T	-	-	23	8.4	3.5	-
IRIS_313-11084	C	-	-	-	-	-	-
IRIS_313-11085	T	-	-	25	9.8	3.5	-
IRIS_313-11086	C	-	-	24	-	-	-
IRIS_313-11087	C	-	-	-	10.4	2.6	-
IRIS_313-11088	C	-	-	26	-	-	-
IRIS_313-11089	C	-	-	23	9.7	3	-
IRIS_313-11090	C	-	-	25	-	-	-
IRIS_313-11091	C	-	-	29	-	-	28.9
IRIS_313-11092	C	-	-	27	-	-	26.2
IRIS_313-11093	C	-	-	29	9.5	4.2	33
IRIS_313-11094	C	-	-	27	11.1	4.1	-
IRIS_313-11095	C	-	-	24	-	-	28.7
IRIS_313-11096	C	-	-	24	-	-	-
IRIS_313-11097	C	-	-	24	7.4	3.3	19.5
IRIS_313-11098	C	-	-	26	-	-	-
IRIS_313-11099	C	-	-	-	9	3.3	-
IRIS_313-11100	C	-	-	-	9	2.9	-
IRIS_313-11101	C	-	-	25	8.6	3	22.5
IRIS_313-11102	C	-	-	-	8.6	3.5	-
IRIS_313-11103	C	-	-	24	9.8	3.6	-
IRIS_313-11104	C	-	-	20	9.3	3.4	-
IRIS_313-11105	C	-	-	22	9.2	3.4	-
IRIS_313-11106	C	-	-	28	9.4	3.5	-
IRIS_313-11107	C	-	-	26	8.8	3.4	-
IRIS_313-11108	C	-	-	27	-	-	21
IRIS_313-11109	C	-	-	25	9	3.9	23.1
IRIS_313-11110	C	-	-	27	-	-	25.9
IRIS_313-11111	T	-	-	22	-	-	24.2
IRIS_313-11112	T	-	-	26	9	3.6	-
IRIS_313-11113	T	-	-	28	9.3	3.4	23
IRIS_313-11114	C	-	-	32	-	-	-
IRIS_313-11116	T	-	-	28	-	-	27.2
IRIS_313-11117	C	-	-	24	8.4	2.9	19.9
IRIS_313-11118	C	-	-	23	8	3	-
IRIS_313-11119	C	-	-	-	-	-	-
IRIS_313-11120	C	-	-	26	-	-	17
IRIS_313-11121	C	-	-	22	7.9	3.5	-
IRIS_313-11122	C	-	-	21	10	2.5	-
IRIS_313-11123	T	-	-	24	-	-	21.4
IRIS_313-11124	T	-	-	29	-	-	21.7
IRIS_313-11126	C	-	-	26	7.9	3.3	22.9
IRIS_313-11127	C	-	-	25	8.5	3.2	-
IRIS_313-11128	C	-	-	29	-	-	21.7
IRIS_313-11129	T	-	-	33	8.2	2.9	27.4
IRIS_313-11131	C	-	-	23	-	-	-
IRIS_313-11132	T	-	-	26	-	-	27.6
IRIS_313-11133	T	-	-	25	8.2	3.8	28.7
IRIS_313-11134	C	-	-	26	9	2.9	-
IRIS_313-11135	C	-	-	28	9.4	3.2	27.8
IRIS_313-11136	C	-	-	29	7.6	3.6	25.5
IRIS_313-11137	C	-	-	28	8.4	3.3	32.1
IRIS_313-11138	C	-	-	28	-	-	19.5
IRIS_313-11139	C	-	-	26	-	-	29.7
IRIS_313-11140	C	-	-	27	7.8	3.2	24.8
IRIS_313-11141	T	-	-	25	7.7	3.3	23.7
IRIS_313-11142	C	-	-	29	8.7	3.2	-
IRIS_313-11143	T	-	-	31	-	-	30.7
IRIS_313-11144	C	-	-	30	-	-	22.2
IRIS_313-11145	C	-	-	23	-	-	23.2
IRIS_313-11146	C	-	-	25	8.2	3.2	25.7
IRIS_313-11147	C	-	-	25	8.7	3.5	27.9
IRIS_313-11148	C	-	-	29	-	-	26.3
IRIS_313-11149	C	-	-	26	10.3	2.8	30.5
IRIS_313-11150	C	-	-	31	-	-	32.7
IRIS_313-11151	C	-	-	29	8.7	3	-
IRIS_313-11152	T	-	-	24	7.2	3.1	23.8
IRIS_313-11154	T	-	-	-	-	-	23.2
IRIS_313-11155	C	-	-	22	7.8	3	21.4
IRIS_313-11156	C	-	-	25	8.8	2.3	22.7
IRIS_313-11157	T	-	-	20	-	-	22.6
IRIS_313-11158	T	-	-	25	-	-	22.4
IRIS_313-11160	T	-	-	24	9.9	2.8	-
IRIS_313-11161	C	-	-	29	9.2	3.4	-
IRIS_313-11162	C	-	-	25	-	-	-
IRIS_313-11163	C	-	-	22	-	-	20.6
IRIS_313-11164	T	-	-	25	10.7	3	-
IRIS_313-11165	T	-	-	26	-	-	21.4
IRIS_313-11166	C	-	-	21	-	-	21.7
IRIS_313-11167	C	-	-	25	-	-	21.2
IRIS_313-11168	T	-	-	23	-	-	-
IRIS_313-11169	T	-	-	28	-	-	-
IRIS_313-11170	T	-	-	23	-	-	-
IRIS_313-11171	T	-	-	23	7.5	3.2	19.1
IRIS_313-11172	T	-	-	21	7.8	2.6	24.2
IRIS_313-11173	T	-	-	24	9.7	2.7	22.6
IRIS_313-11174	T	-	-	22	-	-	-
IRIS_313-11175	T	-	-	22	8.5	2.6	19
IRIS_313-11177	C	-	-	29	-	-	22.2
IRIS_313-11179	C	-	-	26	8.1	3.2	22.3
IRIS_313-11180	C	-	-	25	11.4	2.8	28.3
IRIS_313-11181	C	-	-	20	9.2	3	-
IRIS_313-11182	C	-	-	26	8.4	2.9	23
IRIS_313-11183	C	-	-	28	9.6	3.4	-
IRIS_313-11189	C	-	-	24	9.8	3.6	33.7
IRIS_313-11191	T	-	-	23	6.3	2.8	-
IRIS_313-11192	C	-	-	25	11	2.8	-
IRIS_313-11193	C	-	-	-	-	-	-
IRIS_313-11194	C	-	-	26	10.4	3.1	-
IRIS_313-11195	C	-	-	26	6.3	3.8	-
IRIS_313-11196	C	-	-	24	8.6	3.1	-
IRIS_313-11197	C	-	-	20	8.3	2.7	20.6
IRIS_313-11198	C	-	-	19	8	3.5	-
IRIS_313-11199	C	-	-	20	7.5	2.6	17.6
IRIS_313-11200	C	-	-	26	7.9	2.9	-
IRIS_313-11201	C	-	-	19	7.9	3.7	-
IRIS_313-11202	C	-	-	21	8	3.7	25.5
IRIS_313-11203	C	-	-	23	-	-	21
IRIS_313-11204	T	-	-	29	-	-	23.7
IRIS_313-11205	C	-	-	29	8.9	3.2	28.4
IRIS_313-11206	C	-	-	24	8	3.1	25.7
IRIS_313-11208	C	-	-	27	10.2	2.6	23.7
IRIS_313-11209	C	-	-	23	8.1	3.6	-
IRIS_313-11210	T	-	-	25	8.6	3.4	22.5
IRIS_313-11211	C	-	-	29	9.1	3.3	25.9
IRIS_313-11212	C	-	-	28	-	-	-
IRIS_313-11213	T	-	-	23	-	-	27.7
IRIS_313-11214	T	-	-	24	8.8	3.1	-
IRIS_313-11216	T	-	-	28	8.1	3.4	24
IRIS_313-11217	C	-	-	-	7.9	3.1	-
IRIS_313-11218	C	-	-	21	6.4	2.6	12.7
IRIS_313-11219	T	-	-	26	9.9	3.3	31
IRIS_313-11220	C	-	-	28	8.3	2.8	19
IRIS_313-11221	C	-	-	27	9.3	2.8	-
IRIS_313-11222	T	-	-	25	9.5	2.8	-
IRIS_313-11224	C	-	-	28	10.1	2.6	32.2
IRIS_313-11225	C	-	-	25	8.9	2.5	-
IRIS_313-11226	C	-	-	31	9.4	3	22.2
IRIS_313-11227	C	-	-	26	9.2	3	21.9
IRIS_313-11228	C	-	-	27	-	-	23.6
IRIS_313-11229	T	-	-	22	8.8	3.1	23.6
IRIS_313-11230	C	-	-	24	8.8	3	23.3
IRIS_313-11231	T	-	-	25	9.4	3.2	-
IRIS_313-11232	T	-	-	19	9	3.6	32.1
IRIS_313-11233	C	-	-	28	10.5	3	30.6
IRIS_313-11234	C	-	-	27	10.4	2.9	-
IRIS_313-11235	C	-	-	27	11.4	2.9	-
IRIS_313-11236	C	-	-	22.6	9.2	2.7	-
IRIS_313-11237	C	-	-	24	9.1	3	23.1
IRIS_313-11238	C	-	-	-	9.2	2.9	-
IRIS_313-11240	C	-	-	22	9	2.9	20.1
IRIS_313-11241	C	-	-	24	8.4	2.7	17.7
IRIS_313-11242	C	-	-	24	-	-	18.4
IRIS_313-11243	T	-	-	23	9.2	2.5	15.6
IRIS_313-11244	C	-	-	-	8.5	3	-
IRIS_313-11245	C	-	-	24	9.2	2.7	20.5
IRIS_313-11246	C	-	-	18	8	3.3	-
IRIS_313-11247	C	-	-	23	9.3	3	-
IRIS_313-11248	C	-	-	30	10.6	2.9	-
IRIS_313-11249	C	-	-	25	-	-	-
IRIS_313-11250	C	-	-	21	9	3.3	27.8
IRIS_313-11251	C	-	-	21	8.4	3.1	-
IRIS_313-11252	C	-	-	-	8	3.4	-
IRIS_313-11253	C	-	-	-	11.2	2.5	-
IRIS_313-11254	C	-	-	26	7.9	3	-
IRIS_313-11255	C	-	-	24	-	-	21.3
IRIS_313-11256	C	-	-	30	8.8	2.9	28.5
IRIS_313-11257	C	-	-	28	-	-	31.2
IRIS_313-11258	C	-	-	30.6	5.5	2.3	16.3
IRIS_313-11259	C	-	-	33	-	-	23.2
IRIS_313-11260	C	-	-	27	-	-	23.4
IRIS_313-11261	C	-	-	25	-	-	28
IRIS_313-11262	C	-	-	28	7.8	3.4	24.2
IRIS_313-11263	C	-	-	22	8.4	3.4	29.4
IRIS_313-11264	C	-	-	29	9.4	2.5	-
IRIS_313-11265	T	-	-	22	7.2	3.4	-
IRIS_313-11266	C	-	-	26	7.4	3.3	24.7
IRIS_313-11267	C	-	-	26	8.4	2.1	14.4
IRIS_313-11268	C	-	-	32	8.2	3.3	-
IRIS_313-11269	C	-	-	25	-	-	27.5
IRIS_313-11270	C	-	-	31	-	-	21.7
IRIS_313-11271	C	-	-	24	8.3	3.1	24.2
IRIS_313-11273	C	-	-	26	8.8	3.1	25.5
IRIS_313-11274	T	-	-	24	-	-	17.5
IRIS_313-11275	C	-	-	24	8.3	3.1	25.1
IRIS_313-11276	C	-	-	26	-	-	-
IRIS_313-11277	T	-	-	18	8.5	3	24
IRIS_313-11278	T	-	-	-	-	-	-
IRIS_313-11279	C	-	-	27	-	-	25.1
IRIS_313-11280	C	-	-	28	11	2.9	-
IRIS_313-11281	C	-	-	32	8.8	2.8	-
IRIS_313-11282	C	-	-	29	8.2	2.8	-
IRIS_313-11283	C	-	-	23	8.1	3.1	-
IRIS_313-11284	C	-	-	26	-	-	-
IRIS_313-11285	C	-	-	-	8.6	3.3	-
IRIS_313-11286	T	-	-	25	8.8	3.3	-
IRIS_313-11287	C	-	-	21	9.6	2.9	-
IRIS_313-11288	C	-	-	25	8.8	3.1	-
IRIS_313-11289	C	-	-	36	8.6	3.8	25.8
IRIS_313-11290	C	-	-	17	-	-	24.9
IRIS_313-11291	T	-	-	27	6.7	2.9	-
IRIS_313-11292	T	-	-	24	-	-	23.6
IRIS_313-11293	C	-	-	26	8.4	3.4	23
IRIS_313-11294	C	-	-	27	8.5	2.4	16.5
IRIS_313-11295	C	-	-	21	8.5	3.1	21.4
IRIS_313-11296	C	-	-	24	8.4	2.9	25.2
IRIS_313-11297	C	-	-	27	7	3.8	23.7
IRIS_313-11298	T	-	-	22	7.1	3.2	21.9
IRIS_313-11299	C	-	-	30	9.7	3.1	-
IRIS_313-11300	T	-	-	20	9.5	3.3	26.4
IRIS_313-11301	C	-	-	29	8.1	2.6	-
IRIS_313-11302	C	-	-	-	9	3.1	25.9
IRIS_313-11303	C	-	-	29	-	-	-
IRIS_313-11304	C	-	-	24	9.6	2.6	22
IRIS_313-11305	C	-	-	28	9.4	3	25.2
IRIS_313-11306	C	-	-	16	8.8	2.8	23.1
IRIS_313-11307	C	-	-	24	8.7	2.7	21.1
IRIS_313-11308	C	-	-	25	8	3.1	20.9
IRIS_313-11309	C	-	-	28	9.5	3.1	-
IRIS_313-11310	T	-	-	23	7.8	3	27.5
IRIS_313-11311	C	-	-	36	8	3.4	-
IRIS_313-11312	C	-	-	26	7.7	3	-
IRIS_313-11313	C	-	-	26	8.2	3.8	22.9
IRIS_313-11314	C	-	-	30	9.6	3	-
IRIS_313-11315	C	-	-	21	9	2.8	24.1
IRIS_313-11316	C	-	-	23	6.7	2.9	-
IRIS_313-11317	C	-	-	27	10.2	2.5	23.5
IRIS_313-11318	C	-	-	20	10.4	3	25
IRIS_313-11319	C	-	-	-	8.7	2.9	-
IRIS_313-11320	C	-	-	-	9.2	2.6	-
IRIS_313-11321	C	-	-	28	7.8	2.6	19.6
IRIS_313-11322	T	-	-	22	7.9	3.3	-
IRIS_313-11323	T	-	-	22	7.8	2.9	21.3
IRIS_313-11324	T	-	-	27	7.6	3.2	24.2
IRIS_313-11325	C	-	-	29	11	2.9	-
IRIS_313-11326	C	-	-	24	8.5	3	18.7
IRIS_313-11327	C	-	-	26	10.6	3.1	-
IRIS_313-11328	C	-	-	23	8	3.8	21.7
IRIS_313-11329	C	-	-	22	9.8	3.1	-
IRIS_313-11330	C	-	-	33	10.3	3.1	-
IRIS_313-11331	C	-	-	-	8.9	2.6	-
IRIS_313-11334	C	-	-	-	8.6	2.6	-
IRIS_313-11335	T	-	-	27	8	3.7	-
IRIS_313-11336	C	-	-	22	8	3.6	-
IRIS_313-11337	C	-	-	29	7.8	3.8	-
IRIS_313-11338	T	-	-	27	9.1	3.8	-
IRIS_313-11340	C	-	-	26	9.1	3.5	-
IRIS_313-11341	C	-	-	25	8.6	3.2	25.6
IRIS_313-11342	C	-	-	-	-	-	-
IRIS_313-11343	C	-	-	28	10.4	3	-
IRIS_313-11344	C	-	-	-	9.2	2.7	31.5
IRIS_313-11345	T	-	-	22	8.6	3	32.8
IRIS_313-11346	C	-	-	-	8.7	2.7	-
IRIS_313-11347	C	-	-	21	9	3.9	-
IRIS_313-11348	T	-	-	25	9.3	3	-
IRIS_313-11349	C	-	-	17	9.8	2.8	18.6
IRIS_313-11350	C	-	-	31	6.8	2.9	15.1
IRIS_313-11351	C	-	-	24	9.4	2.7	20.6
IRIS_313-11352	C	-	-	26	-	-	25.1
IRIS_313-11353	T	-	-	26	8.6	2.8	24.7
IRIS_313-11354	C	-	-	22	7.1	2.6	19.6
IRIS_313-11355	C	-	-	21	8.4	2.7	18.6
IRIS_313-11356	C	-	-	-	8.8	2.3	-
IRIS_313-11357	C	-	-	23	9	2.1	20.1
IRIS_313-11358	C	-	-	24	7.8	2.2	18
IRIS_313-11359	C	-	-	22	9.8	2.9	-
IRIS_313-11360	C	-	-	25	8.2	3	-
IRIS_313-11361	T	-	-	15	9.1	2.9	24
IRIS_313-11362	C	-	-	20	6.7	2.3	12.7
IRIS_313-11363	C	-	-	22	9.2	2.8	19
IRIS_313-11364	C	-	-	25	7.4	2.8	-
IRIS_313-11365	C	-	-	28	8.8	3.3	26.3
IRIS_313-11367	C	-	-	27	8.8	2.6	21.1
IRIS_313-11368	T	-	-	29	8.8	3.9	28.9
IRIS_313-11369	C	-	-	22	9.9	2.5	31
IRIS_313-11371	T	-	-	22	8.8	3.3	-
IRIS_313-11372	C	-	-	24	10.8	2.4	26
IRIS_313-11373	C	-	-	23	9.1	2.2	22.7
IRIS_313-11374	T	-	-	21	10.5	2.7	-
IRIS_313-11375	C	-	-	19	7.8	2.4	13.6
IRIS_313-11376	C	-	-	26	9.1	3.5	-
IRIS_313-11377	T	-	-	29.8	-	-	19.1
IRIS_313-11379	C	-	-	28	8.2	2.9	18.3
IRIS_313-11380	C	-	-	29	-	-	19.2
IRIS_313-11381	C	-	-	30	8.4	3	-
IRIS_313-11382	T	-	-	-	6.7	2.7	-
IRIS_313-11383	C	-	-	21	9.1	2.8	22.1
IRIS_313-11384	T	-	-	-	6.8	3	19.5
IRIS_313-11385	C	-	-	19	9	2.8	30.5
IRIS_313-11386	C	-	-	27	10.3	2.6	-
IRIS_313-11387	C	-	-	-	9	3.1	-
IRIS_313-11388	C	-	-	22	10	3.4	-
IRIS_313-11389	C	-	-	-	10.2	2.9	-
IRIS_313-11390	C	-	-	25	10.4	3.7	36.6
IRIS_313-11391	C	-	-	28	9.6	3.6	-
IRIS_313-11392	C	-	-	20	9.7	2.8	-
IRIS_313-11393	C	-	-	26	10.8	3	-
IRIS_313-11394	C	-	-	27	9.6	2.9	26.2
IRIS_313-11395	C	-	-	23	8.2	2.4	-
IRIS_313-11396	C	-	-	30	10.4	3	27.2
IRIS_313-11397	C	-	-	29	8.6	3.5	-
IRIS_313-11398	C	-	-	-	8.9	2.5	-
IRIS_313-11399	C	-	-	-	-	-	27.8
IRIS_313-11400	C	-	-	-	-	-	-
IRIS_313-11401	C	-	-	-	-	-	24.1
IRIS_313-11402	C	-	-	23	8.4	3	22.9
IRIS_313-11403	C	-	-	24	9.6	3.1	-
IRIS_313-11404	C	-	-	-	6.1	2.2	-
IRIS_313-11405	C	-	-	27	-	-	-
IRIS_313-11406	C	-	-	22	10.1	3.2	-
IRIS_313-11407	C	-	-	-	7.9	2	24.1
IRIS_313-11408	C	-	-	24	8	3	23
IRIS_313-11409	C	-	-	23	10.2	3	31.3
IRIS_313-11410	C	-	-	28	7.9	2.4	-
IRIS_313-11411	C	-	-	-	7.6	2.9	23.2
IRIS_313-11413	C	-	-	25	7.5	3	-
IRIS_313-11414	C	-	-	24	8.8	2.8	22.1
IRIS_313-11416	C	-	-	28	-	-	23.4
IRIS_313-11417	C	-	-	19	9.6	2.5	-
IRIS_313-11418	C	-	-	22	10.7	2.7	28
IRIS_313-11419	C	-	-	-	6.1	3.1	-
IRIS_313-11420	C	-	-	24	-	-	31.7
IRIS_313-11421	C	-	-	28	7.1	2.9	16.1
IRIS_313-11422	T	-	-	-	-	-	26.3
IRIS_313-11423	C	-	-	25	-	-	22.1
IRIS_313-11424	C	-	-	23	8.1	3.4	27
IRIS_313-11425	C	-	-	24	-	-	31
IRIS_313-11426	C	-	-	21	7.7	3.5	27.9
IRIS_313-11427	C	-	-	22	10.1	3.2	32
IRIS_313-11428	C	-	-	24	10.6	3.1	33.1
IRIS_313-11429	C	-	-	25	8.2	3.5	-
IRIS_313-11431	C	-	-	25	9.7	2.9	-
IRIS_313-11432	C	-	-	25	8.7	3.2	21.9
IRIS_313-11433	C	-	-	23	8.2	2.9	20.6
IRIS_313-11434	C	-	-	29	9.8	3.4	28
IRIS_313-11435	C	-	-	21	9.5	3	28.5
IRIS_313-11436	C	-	-	23	9.4	3.2	25.7
IRIS_313-11437	C	-	-	29	10.1	2.6	22.3
IRIS_313-11438	C	-	-	29	9.9	2.5	24.6
IRIS_313-11439	C	-	-	28	8.9	2.6	24
IRIS_313-11441	C	-	-	26	9.5	3.7	31.3
IRIS_313-11442	C	-	-	26	9.2	3.3	-
IRIS_313-11443	C	-	-	22	8.6	3.1	25.4
IRIS_313-11445	C	-	-	21	8.2	2.9	22.2
IRIS_313-11446	C	-	-	26	8.3	3.2	25.4
IRIS_313-11447	C	-	-	25	9.1	2.9	-
IRIS_313-11448	C	-	-	25	8.2	3.6	27.3
IRIS_313-11449	T	-	-	24	7.8	2.4	16.8
IRIS_313-11451	C	-	-	28	8.3	2.5	18.2
IRIS_313-11452	T	-	-	26	9.8	3.1	29.8
IRIS_313-11453	C	-	-	26	8.1	2.4	14.7
IRIS_313-11454	T	-	-	-	9.2	2.5	-
IRIS_313-11455	T	-	-	22	7.6	2.6	23.8
IRIS_313-11456	T	-	-	24	9.1	2.2	16
IRIS_313-11458	T	-	-	20	8.2	3.2	-
IRIS_313-11460	C	-	-	23	8	3.2	24.6
IRIS_313-11461	C	-	-	27	9.1	3.4	27.7
IRIS_313-11462	T	-	-	23	8.4	2	-
IRIS_313-11463	C	-	-	22	9	3.2	-
IRIS_313-11464	C	-	-	29	9.6	3.1	-
IRIS_313-11465	C	-	-	24	8.4	3.1	-
IRIS_313-11467	C	-	-	29	10.1	2.9	27.4
IRIS_313-11471	C	-	-	24	8.7	2.5	-
IRIS_313-11472	C	-	-	-	6.7	2.4	-
IRIS_313-11473	C	-	-	31	8.1	4	-
IRIS_313-11476	T	-	-	17	7.8	2.8	-
IRIS_313-11477	C	-	-	25	9.1	2.8	25.7
IRIS_313-11478	C	-	-	29	9.2	3.2	26.6
IRIS_313-11479	C	-	-	19	7.4	2	15.9
IRIS_313-11480	C	-	-	19	9.5	2.8	-
IRIS_313-11481	T	-	-	20	9.5	2.8	-
IRIS_313-11482	T	-	-	21	8.8	3.3	-
IRIS_313-11483	T	-	-	18	8	3.9	27.2
IRIS_313-11484	T	-	-	24.6	8.6	2.8	26.5
IRIS_313-11485	C	-	-	-	8.3	2.7	-
IRIS_313-11487	C	-	-	23	9.1	3.2	-
IRIS_313-11489	C	-	-	21	9.2	3.3	26.2
IRIS_313-11490	C	-	-	-	9	2.5	18.7
IRIS_313-11491	C	-	-	24	8.5	2.8	20.6
IRIS_313-11492	T	-	-	18	8.5	3.4	24.1
IRIS_313-11493	T	-	-	21	7.8	3.2	21.6
IRIS_313-11494	C	-	-	24	7.8	3.4	23.2
IRIS_313-11495	C	-	-	25	8.7	3.4	26.2
IRIS_313-11496	C	-	-	30	9.2	3.3	-
IRIS_313-11497	C	-	-	24	9.3	3.6	-
IRIS_313-11498	C	-	-	34	9.5	3.7	-
IRIS_313-11499	C	-	-	30	8.4	3.1	-
IRIS_313-11500	C	-	-	23	9.9	2.9	-
IRIS_313-11505	C	-	-	25	8.6	3	-
IRIS_313-11506	C	-	-	21	7.6	3.3	25.9
IRIS_313-11507	T	-	-	27	10.1	3	25.6
IRIS_313-11508	C	-	-	24	9.4	2.9	-
IRIS_313-11509	C	-	-	23	11	2.7	-
IRIS_313-11510	C	-	-	26	10	3.3	26.1
IRIS_313-11511	C	-	-	29	9.8	3.3	23.5
IRIS_313-11512	C	-	-	28	10.5	2.9	26
IRIS_313-11513	C	-	-	23	8.2	3.3	24.5
IRIS_313-11515	C	-	-	25	11.2	3	-
IRIS_313-11516	C	-	-	19	9.5	3.1	23.7
IRIS_313-11517	C	-	-	26	10	3.4	32.5
IRIS_313-11521	C	-	-	20	8.4	3.8	-
IRIS_313-11522	C	-	-	17	7.8	3.2	22
IRIS_313-11523	C	-	-	26	7.6	2.6	22.1
IRIS_313-11524	C	-	-	25	8.9	3	-
IRIS_313-11525	C	-	-	24	-	-	-
IRIS_313-11526	C	-	-	26	8.8	3.2	25.1
IRIS_313-11527	C	-	-	24	9.4	4	32.6
IRIS_313-11528	C	-	-	23	9.6	3	-
IRIS_313-11530	C	-	-	26	10.5	3.1	-
IRIS_313-11532	C	-	-	25	8.9	3.7	-
IRIS_313-11534	C	-	-	-	8.3	3.1	-
IRIS_313-11536	C	-	-	17	9.6	3.3	31.6
IRIS_313-11537	C	-	-	20	8.2	3.5	23.4
IRIS_313-11538	C	-	-	25	7.6	3.1	21.1
IRIS_313-11539	C	-	-	-	8.7	2.3	19.8
IRIS_313-11540	C	-	-	29	9.3	3.3	27.2
IRIS_313-11541	C	-	-	-	8.6	3.3	27.4
IRIS_313-11542	C	-	-	24	7.9	3.1	-
IRIS_313-11543	C	-	-	26	8.7	3.1	34.8
IRIS_313-11544	C	-	-	-	-	-	-
IRIS_313-11545	C	-	-	30	10.1	2.9	-
IRIS_313-11546	C	-	-	29	8.7	3.1	22.5
IRIS_313-11547	C	-	-	28.2	8.9	2.9	-
IRIS_313-11548	C	-	-	32	8.3	3.5	25.7
IRIS_313-11549	T	-	-	27	9.1	3	28.1
IRIS_313-11551	C	-	-	33	-	-	-
IRIS_313-11554	C	-	-	28	8.4	2.7	-
IRIS_313-11555	C	-	-	24	8.1	3.1	-
IRIS_313-11556	C	-	-	-	8.1	2.8	-
IRIS_313-11557	T	-	-	22	8.6	3	-
IRIS_313-11558	C	-	-	31	9.7	3	26.6
IRIS_313-11561	C	-	-	-	9.5	2.3	-
IRIS_313-11563	C	-	-	22	8.6	3.3	27.3
IRIS_313-11564	C	-	-	33	7.4	3.4	21.1
IRIS_313-11565	C	-	-	-	8.4	3.1	27.8
IRIS_313-11566	C	-	-	-	8.6	2.9	-
IRIS_313-11567	C	-	-	27	8.6	2.5	19.4
IRIS_313-11568	C	-	-	24	8.4	3.1	26.6
IRIS_313-11570	C	-	-	21	8.9	3	25.1
IRIS_313-11571	C	-	-	19	8.2	3.5	25.1
IRIS_313-11572	T	-	-	27	8.5	3.2	23.9
IRIS_313-11573	C	-	-	22	8.2	3.2	23
IRIS_313-11574	C	-	-	17	8.6	3.5	24.1
IRIS_313-11575	C	-	-	21	8	3.3	21.8
IRIS_313-11576	T	-	-	19	9	2.9	-
IRIS_313-11577	C	-	-	23	9.8	3	23.5
IRIS_313-11578	C	-	-	21	8.1	3.7	26.4
IRIS_313-11579	T	-	-	20	6.7	3.5	19.2
IRIS_313-11580	C	-	-	21	8.6	2.8	20.4
IRIS_313-11582	C	-	-	21	7.8	3.2	22.9
IRIS_313-11584	C	-	-	20	8.4	3.6	24.5
IRIS_313-11585	C	-	-	18	7.2	3.4	23.3
IRIS_313-11586	C	-	-	16	8.2	3.7	-
IRIS_313-11588	C	-	-	-	7.8	2.4	16.4
IRIS_313-11591	C	-	-	-	8.6	3	-
IRIS_313-11594	C	-	-	23	7.5	2.6	20.4
IRIS_313-11595	T	-	-	-	-	-	23.5
IRIS_313-11596	C	-	-	14	6.2	2.8	-
IRIS_313-11597	C	-	-	20	7.5	3.1	-
IRIS_313-11599	C	-	-	18	9.2	2.5	23.2
IRIS_313-11600	C	-	-	-	7.8	3	-
IRIS_313-11602	T	-	-	20	7.8	2.4	13.3
IRIS_313-11603	T	-	-	23	8.2	3.1	27.9
IRIS_313-11604	T	-	-	23	8.9	2.6	20.6
IRIS_313-11606	C	-	-	-	7.6	3.2	29.5
IRIS_313-11607	C	-	-	-	8.6	2.8	24
IRIS_313-11608	C	-	-	-	-	-	-
IRIS_313-11609	T	-	-	-	8.1	2.8	19.1
IRIS_313-11610	C	-	-	-	-	-	-
IRIS_313-11611	C	-	-	30	8.8	2.5	-
IRIS_313-11615	C	-	-	22.4	7.2	2.9	-
IRIS_313-11616	T	-	-	19	7.7	3	23.3
IRIS_313-11617	T	-	-	23	7.9	3	21.3
IRIS_313-11618	T	-	-	30	9.2	2.3	17.5
IRIS_313-11619	T	-	-	28	7.9	2.4	-
IRIS_313-11620	T	-	-	22	8.8	2.7	23.4
IRIS_313-11621	C	-	-	24	8.1	2.5	21
IRIS_313-11622	C	-	-	19.4	7	2.9	22.5
IRIS_313-11623	C	-	-	24	8.7	3.7	15.8
IRIS_313-11624	C	-	-	25	8.9	3	25.5
IRIS_313-11625	C	-	-	29	8.2	2.1	18.9
IRIS_313-11626	C	-	-	27	6.8	3.1	19.8
IRIS_313-11627	C	-	-	29	7.2	3.2	23.4
IRIS_313-11629	T	-	-	27	8.6	2.6	18.9
IRIS_313-11630	C	-	-	28	7.9	2.1	19.8
IRIS_313-11632	C	-	-	34	7.1	2.3	13.5
IRIS_313-11635	C	-	-	30	9	3.4	-
IRIS_313-11636	T	-	-	21	8.3	3.3	-
IRIS_313-11638	C	-	-	25	9.1	2.8	25.1
IRIS_313-11639	C	-	-	21	8	2.9	22.4
IRIS_313-11640	C	-	-	24	8.3	2.9	27.1
IRIS_313-11641	C	-	-	26	6.8	3	18.7
IRIS_313-11642	C	-	-	23	8.1	2.9	24.2
IRIS_313-11643	C	-	-	-	9.7	2.5	-
IRIS_313-11644	C	-	-	23	8.2	3.2	24.3
IRIS_313-11645	C	-	-	28	8.8	3	28.6
IRIS_313-11646	C	-	-	23	9.7	2.8	31.3
IRIS_313-11647	C	-	-	21	7.7	3.1	28.3
IRIS_313-11648	C	-	-	24	7	2.9	20.6
IRIS_313-11650	C	-	-	22	8.8	2.6	21.8
IRIS_313-11651	C	-	-	15	7.5	3.2	23.8
IRIS_313-11652	C	-	-	18	7.6	3.5	29.9
IRIS_313-11653	C	-	-	17	7	3.2	25.7
IRIS_313-11654	C	-	-	15	7.3	3.4	26.7
IRIS_313-11655	C	-	-	22	7.8	3.6	26.9
IRIS_313-11656	C	-	-	24	8.7	2.5	-
IRIS_313-11657	T	-	-	-	8.6	2.6	-
IRIS_313-11658	C	-	-	22	8.9	3.4	28.5
IRIS_313-11659	C	-	-	23	8.2	2.9	-
IRIS_313-11660	C	-	-	28	9.5	3.3	-
IRIS_313-11661	C	-	-	17	8.9	3.4	-
IRIS_313-11663	T	-	-	20	8.9	3.2	29.9
IRIS_313-11664	C	-	-	23	9.8	2.7	-
IRIS_313-11665	C	-	-	25	9	3.2	33.3
IRIS_313-11666	C	-	-	20	9.2	3	29.3
IRIS_313-11667	C	-	-	17	8.9	3.1	29.7
IRIS_313-11668	C	-	-	20	8.5	3	28.6
IRIS_313-11669	C	-	-	-	8.3	3.1	-
IRIS_313-11671	T	-	-	25	9	2.9	22.7
IRIS_313-11672	C	-	-	-	6.7	3.1	21.1
IRIS_313-11673	C	-	-	22	7.4	2.6	-
IRIS_313-11674	C	-	-	-	8.9	2.7	-
IRIS_313-11676	C	-	-	25	8.9	3.2	-
IRIS_313-11677	C	-	-	23	9.3	2.8	-
IRIS_313-11678	C	-	-	22	9.8	3.6	34.4
IRIS_313-11679	C	-	-	-	10.2	2.7	29.7
IRIS_313-11680	C	-	-	-	9.4	2.6	-
IRIS_313-11681	C	-	-	28.4	9.1	3.2	-
IRIS_313-11682	C	-	-	-	9.9	3.4	-
IRIS_313-11683	C	-	-	23	8.8	2	-
IRIS_313-11684	C	-	-	23	8.6	2.2	-
IRIS_313-11685	C	-	-	26	8.9	3	31.7
IRIS_313-11686	C	-	-	26	10.5	3.2	-
IRIS_313-11687	C	-	-	29.8	9.5	2.6	-
IRIS_313-11688	C	-	-	24	7.6	2.7	-
IRIS_313-11689	C	-	-	16	7.1	3.2	22.6
IRIS_313-11690	C	-	-	19	7.7	2.6	-
IRIS_313-11691	C	-	-	20	7.9	2.9	28.2
IRIS_313-11692	C	-	-	21	7.2	3.2	26.3
IRIS_313-11693	C	-	-	25	6.9	2.7	20.3
IRIS_313-11694	C	-	-	23	7.1	2.7	23
IRIS_313-11695	C	-	-	22	8.3	3	24.5
IRIS_313-11698	C	-	-	-	7.1	3.4	23.5
IRIS_313-11700	C	-	-	-	9.5	3.1	34.2
IRIS_313-11702	C	-	-	19	7.7	3.1	21.4
IRIS_313-11704	C	-	-	-	5.9	2.5	-
IRIS_313-11705	C	-	-	24	9.2	2.9	35.8
IRIS_313-11706	C	-	-	-	6.1	2.8	-
IRIS_313-11707	C	-	-	-	9.3	2.7	-
IRIS_313-11708	C	-	-	-	9.3	2.6	-
IRIS_313-11709	C	-	-	-	9.4	2.6	-
IRIS_313-11710	C	-	-	18	9.8	2.7	-
IRIS_313-11711	C	-	-	-	9.3	2.4	-
IRIS_313-11712	T	-	-	22	9.1	3.1	27.9
IRIS_313-11713	T	-	-	21	9.6	2.7	-
IRIS_313-11714	C	-	-	25	9.9	2.4	21.1
IRIS_313-11716	C	-	-	22	9.5	2.7	-
IRIS_313-11717	C	-	-	23	8.8	3.2	28
IRIS_313-11719	C	-	-	21	10.3	3.6	31.5
IRIS_313-11720	C	-	-	30	9.5	3	31
IRIS_313-11721	C	-	-	30.4	8.7	3.4	31.5
IRIS_313-11722	C	-	-	22	8.2	2.6	20.6
IRIS_313-11723	C	-	-	24	10.8	2.6	32.8
IRIS_313-11724	C	-	-	-	6.2	2.4	27.9
IRIS_313-11725	C	-	-	16	7.7	3.4	25
IRIS_313-11726	C	-	-	21	7.3	3.2	19.1
IRIS_313-11727	C	-	-	21	7.7	2.8	25.7
IRIS_313-11728	C	-	-	29	10.1	2.8	26.5
IRIS_313-11729	C	-	-	16	7.9	3	25.1
IRIS_313-11730	C	-	-	21	7.1	3.1	21.5
IRIS_313-11731	C	-	-	19	9.7	2.6	23.3
IRIS_313-11732	T	-	-	19	7.5	3.3	-
IRIS_313-11733	C	-	-	21	7.8	3.3	25
IRIS_313-11734	C	-	-	21	8.1	3.2	26.1
IRIS_313-11735	C	-	-	23	8.2	2.9	22.1
IRIS_313-11736	C	-	-	24.6	7.7	3.3	24.6
IRIS_313-11737	T	-	-	-	6.7	3.2	21.1
IRIS_313-11738	C	-	-	21	8.4	3.2	27.2
IRIS_313-11739	C	-	-	24	9.2	3	28.7
IRIS_313-11740	T	-	-	27	8	3.5	24.8
IRIS_313-11741	C	-	-	29	8.6	3.1	26.8
IRIS_313-11742	T	-	-	18	7.7	2.8	19.7
IRIS_313-11743	C	-	-	-	9	3.1	25.1
IRIS_313-11744	C	-	-	19	8.9	2.9	24.2
IRIS_313-11745	C	-	-	20	8.1	3.1	25.2
IRIS_313-11746	C	-	-	23	8.7	2.8	25.8
IRIS_313-11747	C	-	-	19	8.9	2.9	26.7
IRIS_313-11748	T	-	-	22	8.7	3	23
IRIS_313-11750	T	-	-	21	8.6	2.9	24.2
IRIS_313-11751	C	-	-	21	9.6	2.7	24
IRIS_313-11752	C	-	-	20	8.4	3.1	31.2
IRIS_313-11753	C	-	-	18	8.8	3	26.4
IRIS_313-11754	C	-	-	24	9.8	3.1	31.5
IRIS_313-11755	C	-	-	30	9.4	3.4	-
IRIS_313-11756	C	-	-	25	8.7	2.9	-
IRIS_313-11757	C	-	-	24	7.7	2.5	-
IRIS_313-11758	C	-	-	25.2	8	2.6	-
IRIS_313-11759	C	-	-	27	8.8	3.1	-
IRIS_313-11760	C	-	-	24	9	2.6	25.9
IRIS_313-11761	C	-	-	26	10.2	2.8	-
IRIS_313-11762	C	-	-	22	9	2.1	21.8
IRIS_313-11763	C	-	-	26	8.7	2.8	26.8
IRIS_313-11764	C	-	-	23.6	7.5	3	23.1
IRIS_313-11765	C	-	-	32	6.5	2.5	14.7
IRIS_313-11766	T	-	-	23	9.6	2.8	28.9
IRIS_313-11767	T	-	-	27	11.3	2.5	-
IRIS_313-11772	C	-	-	27.6	9.2	2.9	26
IRIS_313-11773	C	-	-	26	8.7	3.1	-
IRIS_313-11779	C	-	-	30	9.2	3	-
IRIS_313-11780	C	-	-	28	10.6	3.1	30.3
IRIS_313-11782	C	-	-	27	10.1	2.9	25
IRIS_313-11783	C	-	-	-	9.2	2.9	-
IRIS_313-11784	T	-	-	25	9.7	2.4	-
IRIS_313-11785	C	-	-	30	9.5	2.8	34.6
IRIS_313-11786	C	-	-	25	10.6	2.7	-
IRIS_313-11787	C	-	-	26	8.9	3.7	31.6
IRIS_313-11788	C	-	-	30	7.9	3.7	-
IRIS_313-11789	C	-	-	29	10.2	2.8	23.3
IRIS_313-11790	C	-	-	25	8.2	3.5	27.4
IRIS_313-11791	C	-	-	27	-	-	26.7
IRIS_313-11792	C	-	-	31	8.7	4.1	28.1
IRIS_313-11793	C	-	-	25	9.8	2.7	23.7
IRIS_313-11794	C	-	-	31.4	10.1	2.6	27.5
IRIS_313-11795	C	-	-	22	8.1	3.3	22.9
IRIS_313-11796	C	-	-	20	8.3	3.2	23.4
IRIS_313-11797	C	-	-	19	10	2.5	30.4
IRIS_313-11798	C	-	-	21	9.1	3	26.1
IRIS_313-11799	T	-	-	22	9	3.1	-
IRIS_313-11800	C	-	-	15	8	3.7	-
IRIS_313-11801	C	-	-	23	9	2.8	-
IRIS_313-11802	C	-	-	25	8.6	3.3	25.6
IRIS_313-11803	C	-	-	21	7.8	3.5	19.1
IRIS_313-11804	C	-	-	22	8.1	3.3	24.4
IRIS_313-11805	C	-	-	24	8.8	3.4	28.4
IRIS_313-11806	T	-	-	21	8.1	3.1	24.9
IRIS_313-11807	C	-	-	22	9.6	2.5	-
IRIS_313-11808	C	-	-	23	10.2	2.4	-
IRIS_313-11809	T	-	-	25	10.5	2.5	24.8
IRIS_313-11810	C	-	-	28	9.9	2.9	-
IRIS_313-11811	C	-	-	23	9.1	2.9	27.1
IRIS_313-11812	C	-	-	30	10.2	2.8	-
IRIS_313-11813	C	-	-	23	9.8	2.7	-
IRIS_313-11814	C	-	-	28	11.2	2.8	23.1
IRIS_313-11815	C	-	-	27	9.8	3	24.3
IRIS_313-11816	C	-	-	-	7.8	3.1	25.9
IRIS_313-11817	C	-	-	23	-	-	26
IRIS_313-11818	C	-	-	-	8	3	25.1
IRIS_313-11819	C	-	-	21	9.5	2.4	-
IRIS_313-11820	C	-	-	22	10.1	2.7	-
IRIS_313-11821	C	-	-	27	7.1	3.3	21.9
IRIS_313-11822	C	-	-	25	9.1	3.1	-
IRIS_313-11823	C	-	-	29	9.6	3	24
IRIS_313-11824	C	-	-	22	8.9	3.5	29.2
IRIS_313-11825	C	-	-	32	9.5	2.7	-
IRIS_313-11826	C	-	-	24	6.2	2.5	13.1
IRIS_313-11827	C	-	-	-	9.1	2.6	-
IRIS_313-11828	C	-	-	23	8.5	3.4	26.4
IRIS_313-11829	C	-	-	-	7.3	3.3	25.5
IRIS_313-11830	C	-	-	-	7.7	2.6	-
IRIS_313-11831	C	-	-	25.2	11.3	3.8	-
IRIS_313-11832	C	-	-	-	9.3	2.8	-
IRIS_313-11833	C	-	-	-	8.2	2.5	-
IRIS_313-11834	C	-	-	28	10	3.1	30.4
IRIS_313-11835	C	-	-	30	-	-	-
IRIS_313-11836	C	-	-	-	9.1	2.8	-
IRIS_313-11837	C	-	-	-	11	3.1	-
IRIS_313-11838	C	-	-	22	-	-	-
IRIS_313-11839	C	-	-	-	9.6	2.9	32.6
IRIS_313-11840	C	-	-	-	10.2	2.8	-
IRIS_313-11841	C	-	-	-	10.4	3.2	32.6
IRIS_313-11842	T	-	-	-	8.9	2.9	-
IRIS_313-11843	C	-	-	25	7.6	2.4	-
IRIS_313-11844	C	-	-	25	8.7	3	-
IRIS_313-11845	C	-	-	35	10.3	3.2	-
IRIS_313-11846	C	-	-	25.8	9.2	3.2	-
IRIS_313-11848	C	-	-	-	-	-	-
IRIS_313-11849	C	-	-	26.8	10.1	3	28.2
IRIS_313-11850	C	-	-	26.4	7.8	2.4	-
IRIS_313-11851	C	-	-	34	9.5	4.1	-
IRIS_313-11852	C	-	-	21	8.3	2.7	22.8
IRIS_313-11853	C	-	-	24	7.7	2.9	22.2
IRIS_313-11854	C	-	-	24	7.7	3.1	22.4
IRIS_313-11855	C	-	-	20	7.1	3.2	21.1
IRIS_313-11856	C	-	-	24	7.9	3.1	24.9
IRIS_313-11857	C	-	-	23	7.6	3.3	25.9
IRIS_313-11858	C	-	-	19	7.9	2.9	22.7
IRIS_313-11859	C	-	-	-	8.4	2.9	-
IRIS_313-11860	C	-	-	24	8	3.1	23.3
IRIS_313-11861	C	-	-	22	-	-	23.2
IRIS_313-11862	C	-	-	22	-	-	21.4
IRIS_313-11863	C	-	-	22	8	3.1	24.7
IRIS_313-11865	C	-	-	20	7.5	2.9	23.5
IRIS_313-11866	C	-	-	22	7.6	3.1	25.1
IRIS_313-11867	C	-	-	24	8.4	2.7	22
IRIS_313-11868	C	-	-	21	8.3	2.8	22.6
IRIS_313-11869	T	-	-	20	7.7	3.1	22.4
IRIS_313-11870	C	-	-	24	8.3	2.8	-
IRIS_313-11871	C	-	-	19	8.1	2.8	21.5
IRIS_313-11872	T	-	-	22	-	-	28.8
IRIS_313-11875	C	-	-	18	7.3	3.3	20.3
IRIS_313-11876	C	-	-	22	9.2	2.8	28.2
IRIS_313-11877	C	-	-	23	9.5	2.9	27.4
IRIS_313-11878	C	-	-	23	8.3	3.1	24.7
IRIS_313-11881	C	-	-	24	8.7	3.2	25.1
IRIS_313-11882	C	-	-	22	8.6	3.4	26.4
IRIS_313-11884	C	-	-	25	8.7	3.1	23.2
IRIS_313-11885	C	-	-	22	8.3	2.9	24.4
IRIS_313-11886	C	-	-	30	-	-	23.8
IRIS_313-11887	C	-	-	24	8.9	2.5	21.1
IRIS_313-11888	T	-	-	24	10.6	2.9	27.1
IRIS_313-11889	C	-	-	21	9.8	3	30
IRIS_313-11890	C	-	-	19	7.6	3.6	20.9
IRIS_313-11892	C	-	-	27	8.7	3.2	-
IRIS_313-11893	T	-	-	24	8.7	3.2	23.7
IRIS_313-11894	C	-	-	24	9	3.3	-
IRIS_313-11895	C	-	-	-	6.2	2.3	-
IRIS_313-11896	C	-	-	21	7.6	2.6	-
IRIS_313-11897	C	-	-	-	8.9	3.2	27.5
IRIS_313-11898	T	-	-	26.2	9.2	3.8	34.8
IRIS_313-11899	C	-	-	29	9.9	3.2	-
IRIS_313-11900	C	-	-	31	10.8	4.1	39
IRIS_313-11901	C	-	-	-	6.2	2.1	-
IRIS_313-11902	C	-	-	27	8	3.1	21.3
IRIS_313-11903	C	-	-	23	8.4	3.2	26.5
IRIS_313-11904	C	-	-	24	8.2	2.6	-
IRIS_313-11905	C	-	-	22	8.3	2.6	-
IRIS_313-11906	C	-	-	26	9.4	2.9	-
IRIS_313-11907	C	-	-	27	8.9	4.1	28.1
IRIS_313-11908	C	-	-	19	8	3.6	30.8
IRIS_313-11909	T	-	-	21	8.1	3.1	-
IRIS_313-11910	C	-	-	21	8.8	3.1	26.8
IRIS_313-11911	T	-	-	16	8.4	3.1	24.3
IRIS_313-11912	C	-	-	28	8.4	3	27
IRIS_313-11913	C	-	-	25	9.3	2.9	29.6
IRIS_313-11914	C	-	-	25	10.7	2.6	-
IRIS_313-11915	C	-	-	-	8.2	3.4	31.1
IRIS_313-11916	C	-	-	-	8.5	3.4	27
IRIS_313-11917	T	-	-	23	6.3	3.4	18.2
IRIS_313-11919	C	-	-	24	8.6	3	20.8
IRIS_313-11920	C	-	-	-	10.1	2.5	26.7
IRIS_313-11921	C	-	-	28	9.8	2.9	-
IRIS_313-11922	C	-	-	26	9.8	3.4	30.5
IRIS_313-11923	C	-	-	26	12.4	3.5	-
IRIS_313-11924	C	-	-	28	10.1	3.3	31.3
IRIS_313-11925	C	-	-	28	9.8	2.5	-
IRIS_313-11926	C	-	-	27	11.5	3.7	40
IRIS_313-11927	C	-	-	-	10.1	3.3	-
IRIS_313-11928	C	-	-	21	7.6	2.7	18.1
IRIS_313-11929	C	-	-	25	9	2.5	17.4
IRIS_313-11930	C	-	-	19	9.5	2.6	23.6
IRIS_313-11931	C	-	-	-	7.9	3.5	-
IRIS_313-11932	C	-	-	30	9.9	2.6	25.1
IRIS_313-11934	C	-	-	25	9.6	3.3	28.1
IRIS_313-11935	C	-	-	-	6.6	2	-
IRIS_313-11936	C	-	-	-	8.8	2.4	-
IRIS_313-11937	C	-	-	23	8	3.1	23
IRIS_313-11938	C	-	-	27.8	7.9	3	-
IRIS_313-11939	C	-	-	25.4	9.8	2.6	31.3
IRIS_313-11940	C	-	-	25.8	8.5	2.8	24.8
IRIS_313-11941	C	-	-	21	9.1	2.4	-
IRIS_313-11943	C	-	-	27	-	-	26.6
IRIS_313-11944	C	-	-	23	8.6	2.9	25.1
IRIS_313-11945	T	-	-	26	7.1	2.9	19.5
IRIS_313-11946	C	-	-	-	8.1	2.8	-
IRIS_313-11947	C	-	-	22	8.7	3	-
IRIS_313-11948	C	-	-	21	8	3.3	24.7
IRIS_313-11949	C	-	-	23	8.2	2.9	27.5
IRIS_313-11950	C	-	-	26	7.7	3.3	22
IRIS_313-11951	C	-	-	21	8.8	3.1	25.4
IRIS_313-11952	C	-	-	23	8.2	2.9	24.4
IRIS_313-11953	C	-	-	23	8.4	3.1	-
IRIS_313-11954	C	-	-	23	7.9	3.1	22.6
IRIS_313-11955	C	-	-	26	7.7	3	21.3
IRIS_313-11956	C	-	-	20	-	-	23.5
IRIS_313-11957	C	-	-	-	8.8	3.3	25
IRIS_313-11958	C	-	-	-	9.7	2.7	-
IRIS_313-11959	C	-	-	28	8.6	3.4	-
IRIS_313-11960	C	-	-	25	9.4	2.5	23.1
IRIS_313-11961	C	-	-	-	10.3	2.9	-
IRIS_313-11962	C	-	-	29.4	9.9	2.5	-
IRIS_313-11963	T	-	-	19	7.9	3	19.2
IRIS_313-11964	C	-	-	-	7.9	2.7	19.8
IRIS_313-11965	T	-	-	21	7.7	2.7	22.1
IRIS_313-11966	C	-	-	22	8.4	3	27.8
[truncated: 981 more rows]
